# Supplementary material for: Genomic characterization of plant cell wall degrading enzymes and in silico analysis of xylanses and polygalacturonases of Fusarium virguliforme
Source: BMC Microbiol. 2016 Jul 12;16:147. doi: 10.1186/s12866-016-0761-0 (PMC4941037; doi:10.1186/s12866-016-0761-0)
Supplement: Additional file 1: Table S1. — CAZy of Fusarium virguliforme. (XLSX 480 kb) [file 12866_2016_761_MOESM1_ESM.xlsx]

## Sheet: Sheet1
Table S1. CAZy of Fusarium virguliforme.
*CE10 was excluded according to CAZy database because non-carbohydrate substrates of CE10 were reported.
*No. Gene Index is a series of number from 1 to 629, the total number of CAZy for F. virguliforme.
*Grey color in column 1 and 2 are genes that contains more than one domain, but only the lowest E value domain was reported in black color.
*Genome identifier and Genome GeneID follows Srivastava et al 2013, which are unique ID for each genes in the genome.
*GBJV01000000 ID follows Chang et al 2016, which are transcriptome ID and #N/A represents no-detectable expression
No. Gene Index	No. of Family	Genome Identifier	Genome GeneID	GBJV01000000 ID	CDS	dbCAN Domain	dbCAN E value	Note
1	1	5294	g29	g29	atggggctctacgaagcatgcagagcattcatcctttgcgttgccaccttcatcttcacgccctttactcagcacgaggacacccagcaacccatcttctcttttgatggtggtagtgtcccccaagagtaccccaggttcccggcacctaatggcccggattccgacaagaaattcatttgcgagtacgaagaactcggagaaaaatgggagtcgtgctcgactccacagaaccgccaatgctggctcagaagttcctctgggaaaacatacgacatcaacacggattacgaacgtgaattcccgccaggaaggctacgtgaatattttctcgaggttgataccatggaaatcaatggagacggtataatcaaccgtgagggtaaggtcttcaaccag…	AA1.hmm	3.2e-88
74	2	11423	g2072	g5814	atgctcttcaactctctctcctacgcagcagcctccctgcttgcgctccctcacctggccgccgctgccacgaggaaatatgactttgacattggctgggtcaggggaaaccccgacggtgcctatgagcgtgcggttattggaatcaacggcaagtggcccatccctcgtatcgaggtcgatattggtgatagggtcatcatcaacgcccacaacagcctgggcaaccagtctacttccctgcatttccacggtctctacatgaacggaagcactcacatggatggccctgctggtgtggtccaatgccccattgcccctggcacaacgtttacatacaactttactgttgatcagcctggaacctactggtaccactcgcacaccagcgcccaatac…	AA1.hmm	2e-94
188	3	21503	g5432	g12542	atgcgtctcggctgggctgtcctggcgatgccgtggccgtctctggctgctactgtctcctatgacttttccatcgaatgggtcagggccaaccccgacggcgcgtttgagcgtccgaccatcggcatcaacgggcaatggccgattcctcgcatcgaagccaatgttggcgataccatcttggtcaatgcccggaataacctgggcaaccagaccacgtcgctgcactttcacgggctgtttatgaacggctcaaatcacatggacggaccctcgcaggtgacgcagtgccccattcccccggggcagtcttttctgtacaactttacgattacccaagctggaacgtactggtatcactctcacaccgagagccagtatcccgatggccttcgaggc…	AA1.hmm	6e-91
437	4	39947	g11580	g7558	atgctggcccgtgtcttggctctcttgccgctcttggctggcgtttttgccgagtgccaggttcacgatgatagtttttcacccgactacgtgctagaggctactcttgacaaggtccaaatcgactgccaaagcagactctcggtcaccttcaatgggacatatccgggaccgactctctacctgaccgaaggagaaacaacatggattcgggtttacaatcgtatgccagacaaaaacgtcacagtgcattggcatggcctcagccaaagagcggcgcccttctcggacggaacaccgctggttagccaatggcccatacccgccaaccacttcttcgattacgagataaggccagagcatggtgacgctgggacgtatttctatcattcacatgtc…	AA1.hmm	3.6e-51
50	5	9539	g1444	g1535	atgaccaagcgtctccaccatatccaccgactccacaagggtgtttctcccccgccgcgggcctggcaggagcagacaggcagggcagctccttctgcggccttccatggatcgcgtcggcgactcggggccggggactctgggccatcaattcttctggacacggcaggtgcccgtcttgcccgtcctccccgtgcccaggttctccccaaaacacccggcattcccttccatcccccgtctcagatctcactctttcacttctcttcctctttcttcttccttcctccctccctgaacgaagcagcatctttccagcgtctatcatttcgcaatcacacagtcaagatggcctccgctactcgacagtttgcccgtgcggccactcgcgcctctact…	AA2.hmm	7.3e-62
225	6	24302	g6365	g13716	atgaagttttccaccttggcggtggctgccctcgcggctggccccatctccgaggttgctgcccacccaggaatgggagacaccatccgtgagatcaaacgcattgctgcccgtacctcgtggggaagtcagggcggcagcagcaacaaccagaacaaatggggaagctccaacaatggaggcagcagctggcccggccaaaccggtggtggcagcagcaccaccggcggcagcactggcagtggtggctggaccggcgatagcttcaacccaaaccagctcctcggcgaccttcgcaccctcagcgacagctccctcacccgcatcggcagcgacatcaaaaagatcctcctgggcagcggcaaccccgagagccgggaccgctactttggggtcccc…	AA2.hmm	1.2e-37
488	7	41984	g12259	g8237	atgcacgccatctcttcagcctggctgttgctggcctcgggcgtcttgcctctcgtggccggtgacggatgcccctttgccaagagggctaccgccgactctgacctgtttccccagagggagattgccgaggactttggacgatgccgtgttgctggtaacgccgccggcgctggcacacgcagcaaagacttttggccctgccagttgaggctcgacgtgctgcgtcagttttcgcctcagatcaacccattgggagagaagtttgactatgtggaggcgttcaagcagctggactatgatgctctcaagaaggatctccacaagctcgtcaccgattctcaggattggtggcctgccgactttggccactatggaggcctgtttattcgaatggcc…	AA2.hmm	4.1e-13
498	8	42329	g12374	g8352	atggccgagtccgaatccaagtgccccttccgggctgtccccaacgtcgctgggcatggaacccaggtgcgcgactggtggcccgatgccctcaagaccaacattctgaggcagcatggaagcgaatccaacccccgaggcgaaaagttcgactatgccgctgctttcaacagcctggactacgacgccctcaaggaggacctgcgaaagctcatgaccgactcccaagagtactggcctgccgattttggccactacggtggtctcttcatccgcatgtcgtggcacagcgtcggtacataccgtgttttcgacggccgcggtggaggtcgagagggacaacaacgattcgctcccctcaacagttggcctgacaatgtgtccctcgacaaggcccgt…	AA2.hmm	2.6e-12
488	–	41984	g12259	g8237	atgcacgccatctcttcagcctggctgttgctggcctcgggcgtcttgcctctcgtggccggtgacggatgcccctttgccaagagggctaccgccgactctgacctgtttccccagagggagattgccgaggactttggacgatgccgtgttgctggtaacgccgccggcgctggcacacgcagcaaagacttttggccctgccagttgaggctcgacgtgctgcgtcagttttcgcctcagatcaacccattgggagagaagtttgactatgtggaggcgttcaagcagctggactatgatgctctcaagaaggatctccacaagctcgtcaccgattctcaggattggtggcctgccgactttggccactatggaggcctgtttattcgaatggcc…	AA2.hmm	5.3e-11
498	–	42329	g12374	g8352	atggccgagtccgaatccaagtgccccttccgggctgtccccaacgtcgctgggcatggaacccaggtgcgcgactggtggcccgatgccctcaagaccaacattctgaggcagcatggaagcgaatccaacccccgaggcgaaaagttcgactatgccgctgctttcaacagcctggactacgacgccctcaaggaggacctgcgaaagctcatgaccgactcccaagagtactggcctgccgattttggccactacggtggtctcttcatccgcatgtcgtggcacagcgtcggtacataccgtgttttcgacggccgcggtggaggtcgagagggacaacaacgattcgctcccctcaacagttggcctgacaatgtgtccctcgacaaggcccgt…	AA2.hmm	1.9e-05
498	–	42329	g12374	g8352	atggccgagtccgaatccaagtgccccttccgggctgtccccaacgtcgctgggcatggaacccaggtgcgcgactggtggcccgatgccctcaagaccaacattctgaggcagcatggaagcgaatccaacccccgaggcgaaaagttcgactatgccgctgctttcaacagcctggactacgacgccctcaaggaggacctgcgaaagctcatgaccgactcccaagagtactggcctgccgattttggccactacggtggtctcttcatccgcatgtcgtggcacagcgtcggtacataccgtgttttcgacggccgcggtggaggtcgagagggacaacaacgattcgctcccctcaacagttggcctgacaatgtgtccctcgacaaggcccgt…	AA2.hmm	1.2e-08
84	9	12689	g2494	g6260	atggctgttccacaaccccatatccagtcccccatccccacggctctgccagaaatcccaccagataactttttcagtccgactcaatggagcgtcttctttgccctcgtcgacggagccctcccctccatcacctcaaagtcagccgccaccgacgaccgaggtcagatccagctcccagacgatgactacgacgacgccatcaatcgggccctggagcccctcgcggctccagccactggggacaacatccgcgcgtttctcgaggaccgcccaatcacggatcctcgcttcaaggagaacctcctgaggacattggccctcatccccccgagccagcagaggcgattgggccaactgttgactttgatggccacccgctctgggagctacttcata…	AA3.hmm	1.3e-35
154	10	18794	g4529	g10829	atgattgcgcatctagaccttactcgcggagctctctcggcatctcgagtcctgttttggcttcaggagacaaacatggccgcacagtacacgaacagcgttggcaccctgcccgatgagttcgacatcatcgtgtgcggcggtggcagctgcggatgtgtagtcgcgggacgacttgccaaccttgaccacaacctcaaggttctgctcattgaggctggagagagcaacctcaacaacccctgggtcttccgccctggtatctacccccggaacatgaagctcgactccaagacggcttctttctacgaatctcgcccgtcaaagtggctggctggccgcaaggccgttgttccatgcgctcacatcctcggaggaggctcatcaatcaactttatg…	AA3.hmm	1.8e-90
167	11	19298	g4697	#N/A	atgcgaaactcattcctttatggcctcttggccgccccggcttctgtctatgccgttgccctcaccggctacgagtacgtcgtcgtgggctctggcgctggaggtggtcctctggctgcacgtctcgccctcgcaggtcacaagaccctcctgatcgaggctggcgatgactacaattctgtcaactacaccgtccccgcctactcggccaatgcctccgaggaccccgagatctcgtggaacttttttgtgcgtcactacgccgacgatgcgcgacaggcccaggactacaaggccacctacgatactcctgacggcgagtacactggcctcaaccctcccaaggacgccaagctcaagggaactctgtacccccgtactcaggctctgggaggctgc…	AA3.hmm	4e-71
182	12	20573	g5122	g11936	atggctcctgactcgacatatgactttatcgtctgcggcggcggaacttctggctgcgtcgtcgcatcgcgcctcgccgaggaccccaatgtcaaggtgctcgtcatcgaggccggtcctcacaatgagaatctcgaaaacgtccacatggttggaggatgggcacaaaactttggcagcgacgtgacggactggaacgtcgtctctacacagggcgccaacatcaacggtcgccaggtgcagctcagcaggggcaagttcctcggcggctgctctggctgcaacggtaccttgatggtcaagggaacaaaacaagactatgacgactggaacctccctggctggagtggtgatgattttttcaagtacatgcgcaaggccgagacctttcactccaag…	AA3.hmm	7.5e-89
300	13	30767	g8520	g2795	atgcgtctgtccgatgcccgtctcgccgtttgggcctcgctggtcccccacgtcatttcatacgcctacaagcctccttgtgacaacttcgacgtcgacgtagccatcattggcggaggctcaagcggtatccatgctgcaattcatctcaaggacgccggcgccaaggttgtcgtgattgagaagaaggaccagattggaggacacgccgagacatacatcaacccttccacaggcatcccggcaaacattggcgtcgtaatattcgaagacaccgagcctgtgaatagctactttgaccgcctcaaggtctccacggtcaaggtgaacccggccgaatcaggcgggtcgaccaagctgtacgacttttcgctgggcatcccgattcctccacagact…	AA3.hmm	1.3e-05
330	14	33134	g9309	#N/A	atggcagccacccactacgacgtcctcgtcctcggctccggccagggaggcaaccccgtcgccaaggcgtttgccaaagccggccgcaagacagccgtggtcgagcgcgccgccctggggggcacctgcgtcaacgtcgggtgcacaccgacaaagaccatgatcgcgtccgggcgcgcggcgtacctggcgcagcgggacggcgactacggcgtgcggcgagctggaggcggccacgtcgagatcgacatggttcgcgtgagacagcgcaagcgcgccatcgtggagcagtggaacagcggtagcgtcaaggggctggacgccgccggcgtcgaggtcatcatgggggatgccagcttcgtcggcgaccggaagatcaagatcgcgctgcaggacgga…	AA3.hmm	6.2e-07
338	15	33815	g9536	#N/A	atgactgcttggggtattctgctggccctcgtggccttctgtgccctgccttggtctgaagctctgcattttacgccggatgccgcaaatggtacacttcgaagcgcttatgattacatcattgttgggggaggtactgctgggttgactattgcgaaccgtctcaccgagaatcctgatgttaccgtcctcgtcctcgaggctggtcccctggacgatgccaggagcctcacgatccccaagggcctgctacccgtcccaggggtcatcggcaatggcggctggggcgaatacgaatgggacttgatcacagaggaacagacgtatcttgacggtcagtacatggaaatcccccagggaaaggccatcggtggaagttccattctcaatggcctctgc…	AA3.hmm	1.3e-78
343	16	34265	g9686	g4042	atggcttcactcttttccgcggcgggtctgctgcgcttgatgcttctttttggatctgtttcgggtctgaaaaagccagagcatcatgtacagcacgacatggaatctcttttggatgaatatgattatatcgtggttggtggtggtacgagcggattggtggttgccaacaggctgagtgcggacaagagcaaaaccgtcctggtcgttgagtatggcgactttgccaacaccatcaacgtcactgtgccatactttacaactctagaccagacgcctcggctctacaacatgacttctgtcccccaggtccatctggacggccgcaccagcaggctgcgtcttggcagcgtggtgggaggaagctcgaccatcaacggcatggcctgggaccgcggg…	AA3.hmm	1.1e-82
359	17	34817	g9870	#N/A	ctatctccttgccggtgtgctatcctatgctggtgtctccaacgctcatctgcgcaaagagtacgactacattgttgtcggaggaggagcatcagggctcactgttgggaaccgcttgtccgaggacccaggcaagtatgtcactgtccttgttctcgaagcgggcgacttcgacgcaaacgaagactttgtcaccatccctggccttgccggtggtgccgtgggcacaaagtatgactggaatcgcacataccgcccaaccgaagctgtcaaaggacgtacgctcccggtagctctgggcaaggtggtgggaggctcgaccaagctcaatcgaatgatctttgatcgaggatctgcgtccgactatgaccgctgggtggagctggggaacgagggatg…	AA3.hmm	9.2e-82
384	18	35978	g10257	g4622	atgacaagcccgcagacagttgtggacgctgacgagttcagccgccgcgcctttgatttcctcgtcgtcggtgggggcacagccggcctggccgtcgcatcacgtctcgcagagtctgatgcctcgtgcacggtgggtgtcatcgaggcgggaggcgtcgtcgcccagggcgaggaggacgacattgacgtcccaggtctctatgggaggtcactgggcggccgccacgattggcacctcgaaacggtgccgcagcagggtctcgaggggcgcacgctgccctggccccgaggcaaggtcctgggaggcactagcgctctcaactacatggcctggaaccgcgccagcaaggatgactacgatgcatgggaggccctgggaaacgaagggtggggttgg…	AA3.hmm	3.1e-85
397	19	37100	g10631	g5015	atggctgtcctcactgaagctcccaaggcctttgactttatcgtcgttggcggtggcaccgctggctgcgtcgtcgctggccgcctggccgagaaccccaacgtgtccgtcctcgtcgtcgaggccggcatcgacaaccccgccgccgtcgacgccatcaccaccccggccactgcctttacccttcgaggttccaagtacgactggtctttcaagaccggcatgatcgaccgccccgagtacactcgcatcgagaagcccaacactcgaggaaaggtgctcggtggcagctcgtgcctcaactactacacttggatccctggtagtgccgctacttttgacgactgggccgagtttggtggtgaggagtggacttggaagacttgcaaggaatacctt…	AA3.hmm	4.2e-82
398	20	37160	g10651	g5036	atgacgacccagatccttcccgcttccgccagctccgcctacgactacatcatcgtcggcggcggcacggctggttgtgtcctggcttcccgcctctcctcctacctccccgagcgcaaggttctcatgatcgaggctggcccctccgacttcaatctcaacaacgtcctcaaccttcgagagtggctcagcctcctcggcggtgacctcgactacgactatggcacgactgagcagcccaatggcaacagccacatccggcactctcgcgccaaggtcctcggtggctgctcttctcacaacaccctgatctccttccgtccatttcgtcatgacatggatcgatgggttgctcagggctgcaagggctgggactttgagaacgtgatgcgccatgtc…	AA3.hmm	1e-94
427	21	39338	g11377	g7345	atgcgcgcctcgttcgttctctcgctcgtttcgcttctggccgactcggccacatccattgccgttccttggaagacaaccacacatcaacctcgccatgatcccttcatcggcaagcgtgacacagccaccgaatacgactatgtcgtcgtcggctccggcgctggaggaggccccgtcgccgctaacctcgccatcgcaggctacaaggtcctcctaatcgacgcaggcggcgactctggcgacagctgggaggagaaagtgcccgctctgcacctcatctcgaccgagttcgaggacacgaggtggaactactttgtcaaccactaccccgacgaggacgaccagaagcgcgactccaagatgacgtacgagaagcctgacggaagcttctatgtc…	AA3.hmm	4.8e-79
429	22	39404	g11399	g7370	atgggcgtgtacacaaagttggccgaaggcatcgacgaggtcgacatcatcatcgctggcggtggtgcggcagcgtgcgtcgtggcaggtcgactagcagaagccgacccctcgctgtcgattctcgtcgttgagggtggtcccgataaccgtggcgtccagaacattgagcatcccgtcttcttcctcgaccacctgctgcctactagcaagaccaccctcttttacaagggcaacaaggccgagcagctgaatggccgcgaggcggtcgtggcttgcggcgggactcttggcggcgggtcgtcgatcaacttttccatgtacacgcgtgcccagcgttcggatctcgattcctggaacacgcctgggtggtctgccaatgaccttgttccctttttg…	AA3.hmm	2.4e-79
470	23	40940	g11911	g7881	atgggtctgtataccaagctggcggacgacctcgatgaggtcgacgtcattatcgccggaggcggcaccgcagcttgtgtcgtagctgggcgcctcgcagaagccgacccaaacctctctatcctcgtcattgaggggggccagaacaaccgcggcgttcagtgcatcgagaaccccgtcttctatcccgatcatctactgcctaccagcaagaacaccctcttctacaaggccaacaaggcagaacagctggctgggcgggaatgtattgttccctgtgggggcgtcctcgggggaggctcttccatcaatttcctcatgtacacccgtgcccagcgctccgactttgactcttgggacacgcccggatggtcggccgatgagattcttccgttctta…	AA3.hmm	2e-81
484	24	41867	g12220	g8196	atggaacaaccaaagcacaccccaaggtccttcctccctttgctgtcaacgtctctcaacgtcggcctcgccctgggcggctatgtcaccacgacggcattcagcgaccccaactacagcggcccggccatcgcagcctggttcagcgactttttcaagccaggtttcatctctgtgacgacgctcggtgctcttacgtttggcggcggaatttggtcgttttggtctcataagaatctgaaggatcggccacgggccaaggccgtgtcttggtggtcattggctggtcttgggttcaccattcttcacttcacctttggtaatcaggttctatcgatcatggacagcatcttgtccagtcctgatcaggcgcagcctcacatggctcgatggattagt…	AA3.hmm	5e-18
532	25	44054	g12949	g9829	atggcgtcgtcaacttatgattttgtcattgttggaggtggaccctctggcaacgccgtcgccgccggtcttgcccgctccgccaagaagcccagcgtcctcctcctcgaggccggaggttccaacgaggaccgcaacctcagggtggacggccagcggtggaccacctttatgaaccaggagctcaactatggctacaagacgtcgccccaggagcactgcgacaaccgcgagctggactactcgcggggtaagggcctgggaggttctagcgcgatcaactttggcgtctacaccgtcggtgcgcgcgacgactacgaggagtgggcgcgcgtcgtcggtgacgatgcgtacacctgggagaagatgcaggtgaggttcaagagcctcgagacgttc…	AA3.hmm	2e-78
547	26	44831	g13208	g10091	atgcgtctcctttcagtcttatacacccttcttgccttggcgtctgccgaggatgtgcctccgcagtttgacgacgggcagctcactggcaacggctttggcattccgggtatcaatgccacatatgattatgtgattgttggtggtgggacagctggggcgcttgcagcagcccgtttgactgagtacagtaacgcgacggttgccttgatcgaggcaggaggattttatgaattgagtaacggcaacatcagccaactaccctttagaattaatgattggaagagttctaatggccaatatggttggcagccacttgttgattggggctacaggacggaaccgcaaaacaacgggaagaggatcaactatgcacaaggtcgcacttttggtggcagc…	AA3.hmm	5.4e-77
550	27	44924	g13239	g10124	atggggctgtacactgaaatcccaaaggagatccaggaagtggacatcattgttgccggaggcggaacggcaggatgcattgtggcagccagactcgtcgaggcagaccccagcctgtccatcttggtcattgagggaggccagaacaaccacaatgtgccccaggtcgtctatccggccttctacctgtcacaccttaagccaaccagcaagacgtcagtcttttacaaaagcaaaaaggccgaccagcttgccggtcgtgaggttgtcgtatcctcgggcgggattttgggcggaggctcgtccatcaacttttgcatgtacacccgcgcccagaggtctgactttgactcttgggaggccaagggctggtcggcggaggagctctggccttatctc…	AA3.hmm	7e-79
555	28	45101	g13298	g10961	atgggtgatcttcctgacgtgaactccgaaagtctccccgactacctgaccatcccagggaaaacgatccctagctttcactgccgtgttggtaaaaagcatgatgagcgtcagctgccggccaacacctacgggtaccctgtgcctggcgtacaggcaccgtcttccacgtcggtcatggcccttgactacttcgtgagtgaccagacgtggtcgaacatactggcccatggagactttgattacgtcgtcgttggttcgggctttactgctctcgcattcatccacaaggccctcgaactcgacccatgtgtcaagattctttgcctggagcgcttttggcttccttcccacttccagaacctccccatccctttcaagatggttctgggagggcct…	AA3.hmm	1.6e-22
567	29	45758	g13517	g11176	atggcgacttcagaacagcaatatgactttatcatcgtcggcgccgggcctgcaggctgctcggttgcgaggggcctcgccaatgccacgacccgtccttcagtctcgttagtcgaagccggtggtgagaacaccgatagcagcccccaaaagcacctcgccggtcgcgagctagatctcacaagaggcagaggcctcggaggctcgtcaaccgtcaactttacgacatggacagtcgggcctcgcgatgactgggacacgatggcggaaatcaccggtgactctgcttggagctgggacaaggcgaaagaacggttcaagaagctcgagacgtaccacgacaaggtccccgaggtccctagagggatgaagaagtatctggatccgaagaacgacgcc…	AA3.hmm	4.9e-65
588	30	46595	g13796	g12236	atggctgctcaacaagacgcagtcgaaatcgccatcgttggcgggggcatcgtcggcctcgtcctcgctgctggcctcactcgaagaggtgtgcaagtcaagctcttcgagcaagccaaagacttccgagaggtcggggccggtatcggattcacggctaacacaatccgatgcatgcacaaaataaatcccgatgttgcatcagcgctgcgtgcaggaggatccaccaatctgtcgttggatccggatgatccaaagtcttatttccgttggatccgaggctacggccgtcagcgagctgacgacccaatgtaccaaaagatgattttgaagctcgatgccggtttgggaggctgggaaatagttcgccgggattcgttcttaaagcatcttgtggaa…	AA3.hmm	5.7e-05
603	31	47615	g14136	g13295	atgcgttatactacgttcttggctgtcactctttcgacgcttgtcacggctggcgaaattccattcattagtgcactccttgatcctctgcaagccgtcattcaatctgctttcgctggcgatggaatcaaggtcggccagctcggaaccctggggggtattcctggcgtagatgccacctacgactacgtcgttgtgggaggaggtacggccggaaacaccattgggtaccgactggccaaggctggatacagtgttgccatcgtcgaggctggatcttttcttgagattgccaagcccatcctggctacggctccgggtggcgttactgctggcagcggtgctagtcttctcgactcgaaccctctgcgagactggagatttaccacaactccccag…	AA3.hmm	9.6e-84
617	32	48686	g14493	#N/A	atgaagtttctcgttcccggcctcctctgtgggctggcgactgccctcccaaccaacagctcagccgagtacgagttcgtcatcattgggtcaggtccgggtggtggcactctggctgcaaacctggcccgtgctggtcattccgtctttctgctggaagctggagatgaccagggtgatacgcttctgcagcgcattccagcaatggccgacgccgtgtcggaagagcccagcatgtcctggtcgttctatgtgaatcattatcagaatgagacgcaggcacgccgtgactccaagtttacttatcgacttcccaatgggacactgtggtatggccttgatccgccagggggtgctgaaccgctcggaatcctctaccctcgaggcgctacgctcggt…	AA3.hmm	2.6e-57
625	33	49313	g14702	g2633	atgacttcagctaagtacgactacgccatcgtgggaggcggcctcgctggctgcgtgctcgccagccgcttgcggggatatgacgacacagcccgcatcgtgttgattgaggctggtcaagacacacgctcccgctctgacgtccaagagccgcaggttctcaacctaggcggcgacttggactggcagtatcagtcagagccgacccccggagtcttgaatcgctctattacattgaactctggcaagggcttgggcggtagctcggctatcaactcaggtggctggactcgtggatccgctgccgactacgacgaatgggctgctctcgtcggtgaccagcgctacagctacgagggccagctgccttggttcaagaaggcggagcactggttcggc…	AA3.hmm	1.7e-77
20	34	6566	g453	#N/A	atggcctccctgcagctgcgcgctcagcgcaccgctctccggagcctacggacctctcacatcacagctgggccccggagctcgaggttacctgcctcgctccgctgctacgctaccgacatcgagcccgagcgacccaaggcgccccgacagggcagcaacgagaccaaggtcggacggacgttccagggccaggtcatgggcagcatcggggcgcggttgaggcgtgagcgtgagcagcgagagcagtacgagcagtggaggaacatgactgatccctcgcggaactggatggtgacgtttgtcttcctctcgggcgtcggaatcgcatactggctcggcacatactggcccaaggagcccgagcccacatcgacgctgccgctcagcaagacaaag…	AA4.hmm	8.8e-16
100	35	14342	g3045	g6844	atggcttccacaacgcacaatgatgccaacccattgactctgcccccgggcatcgaggctgccgtctttcacaaattcattggtgctgctagagagattaccggctcagacaatgccaccatcatctccaagaaggagcagctgggcaagaacgaatatctcgaccagagcaaagcacacgacatgttccacatcaccggcaaatcccactttgtggcttcagccgtcatcactcctcgaaacgtcagtgaggttcaagccattgtcaagctgtgcaacgagtacgagatcccgctctggcccttctccattggccgaaacgttggatacggcggtgctgctccccgagtccctggatctatcggccttgagctcggcaagcacatgaacaaggttctc…	AA4.hmm	8.4e-250
158	36	18917	g4570	g10873	atgcgctggtcttccagtcgcagccagcaacggcctctgggctacgcagtggctggggtcatcgtgggagggctagtgactgcctctgctgtatcctttgggttgtttcagacgtcaatcccagagccaacgccaaagtggagggagaccgagttcaaggagcccgtgactcgggcaaaatatgctgaccaggctaccatgaccaaggcggtagatgagattcgtaacctccttggtagcgatgccgtcagtgtcgacgcacacgacctcgacgagcacggctactcggagtggtccacctcaaacacagacgtgcgtccagtggctatcgtccggccccattcgacagaacaagtctccagcatcgcacggatatgcacaaaatacaaggtccccatg…	AA4.hmm	1.3e-25
173	37	19868	g4887	g11686	atgctcgccagcagaagcgcggcccgagccctcctgggccgcagtgctctgaggtgcagtgtccggcgcggcttcaccacatcgtcaagccgtgttagccccgagccttcggcttcgagtcatggcagctccgacaagacgtcaggttggtctggatcaagggtcttggccgttgctgttggagccggggctcttggttggggagtcgccagtttgagcagacaaggtgatcccggccagtcgttggaacaagttggtcatcagtctcgatatgcttcactgcccgagatggaaaaggccattcaccaaatcgagaaagaggttgatgtcgaaggcttcatctcgacggaccccgaggaccttcatgcccatggctattcagagtggtcgaccgtcaac…	AA4.hmm	2.5e-19
541	38	44570	g13121	g10001	atggttcagtggtacacgtcacccgaccttcagtcgcatcatgaccatgcgttcggaactcggagaccagggacgcggactcttcccccgggccatgacgaggcgagcttcctgcgcgtcctggatgagttccgagccgccatcggccaagagaatgtcatagtcgacgaggaactggtcaactttcgtgacccgtaccccttgtttgaggagggattcgaggcctctgctggattatgccctgcctcagtggaggaaatccaggccatcctcaagatagccaaccagcatcaagtcccgttatggacttgttcacagggaaagaactttggatatggcgggcctgcacctcgagttgccggatccatggtgctctctctccagcggatgaagcgcatc…	AA4.hmm	3.4e-130
423	39	39185	g11326	g7291	atgaggtccctcatctcgaccttttgccttgtgagcttgctccgggacgaggccatcgccatcgtcctcccaggccagacatccaagcccgaaccccagcgtctcagtctcagagcctcaggacccctcggaacggccatcagtcggaataactggaaggtcacatgtgacagcgacaatcccgactctgacaatgcatgccaaaaggccatcgacggtgatgagaccagcttttggcatacagcctggtacgaggatacaagcaaggatgcacaggttccacacactttcacggtcgacatgaagacggttcagaacgtcaacggcatctcggtcctccctcgacaggatgacacccccaacggatggatcgctcagcacgacgtcttgctcagcacc…	AA5.hmm	1.4e-140
513	40	43196	g12663	#N/A	atgcccgcctttcgttttgttgcacttggtgcagcgttccttcactcgacttcggccagtgtcatccttcggcgtgacctgaccccccctacaagcccccaggaaggctggaactatatcggatgcttcgttgacagcgttgctcaacgtgctctcaacggtgctgtccactatgacactaccggcttgaccgctgagagctgtgtcgcattttgtgctgacgccggtttcgcctacgccgggatggagtatacggccgagtgcttctgcggcaacactagacctacgactcaggctgccgaggccgattgcagcatgccatgctctggcgacagcaatcaaccttgtggtgccggcgataggttgactgtctttggcagctcctctgctacggtcaca…	AA5.hmm	1e-140
275	41	29213	g8002	g2216	atggctcccaagatcgctatcgtctactactccatgtacggccacatcaagaccctggccgaggctgagaaggccggtatcgaaaaggctggcggctccgccgacctcttccagatccccgagaccctccccgaggaggtgctcgccaagatgcacgctccccccaagcccgccgacgtccccatcctcgaggacccctccaccctcgaggagtacgacgccttcctcctcggcatccccacccgttacggaaacttccccgcccagtggaaggccttctgggacaagactggcaagcagtgggcttctggtggtttctggggcaagatggccggcatcttcgtctctaccgcctccctcggcggcggccaggagaccactgctcagaacgccatctcc…	AA6.hmm	4.2e-87
586	42	46553	g13782	g11430	atggcatcagtcaagaagattgccctcatcacaacgagcactcgtacccccagagttggcccaaaagtggctagtttggtgcatgaaatcatcaagaacgatgcgggtgcatccgatggcatcgagatcacaccggttgacgtcgccgaattcaacttgcccatctacgacgaggaggtcattcccgccatggtccctgccaaagcatccttctccaagccgcacaccatcgcctggagccgcgaggtggccaaatatgacgcctacatactcgtgattccagaatacaactttggcctcgccggggctaccaaaaatgccatcgactacctctacaacgagtggatcggcaagccagctgctattgtcagctacggcatccagggaggaacaatcgcc…	AA6.hmm	0.0001
24	43	6845	g546	#N/A	atgactgcagacaagttctcgtcgttgcgaaaagacctggtcaagggccggctcttggtccctggagacgacggatatgaagccagcctccagcgatggagtctcacctgtgtcaagcccgccgctgcagtagcacagcccgcgtccgccgaggaggcgagcgcagtcgtcaaattcgcaacgtccaattgcatcaagttcaacgtcaagggcggcggccacagcacctcgcagtcctccagcgccccctcccccgagggcatggtcctggacttgtctctgatgcgggacgtctcggtggatgtagccgcccaggctgtttcctttgggggaggttgtctctgggaagacgtggacgatgccctctggccccatggattggcgactgttggaggcacc…	AA7.hmm	1.3e-75
56	44	10010	g1601	g5307	atgcagctgaaccgttgcctcttgctgggcggcctcgtcgcctcgcaccatgtggcggcccagaccgttgtcgtcgatggcgaggcagtcgatgccaactcggacaatgttggtgaggcgagtgaggctatcacgggtgactatctccccgaggagaagacacagctgactgatgctgctctgtcaaaactcactgagctccagctcactgatgcctccctcctctcctttggtgacggttctgatgctactgcgccgtgcaagacctttcctggagaggccgagtggcctgccgacgtcagctggcgtgtacttgatctcgtcaccggaggctctttgatcaagaacatccccattgccgcaccgtgttataacgacctcggtgtctacgatcaggcg…	AA7.hmm	6.2e-46
57	45	10067	g1620	g5325	atgaagatcacacagtctctctcctgggctctggccgtcgtcgccgtcagcggtagcgcaaccacgactcccaagtgtcgatgcctccccggtgacgcctgctggccgtccaccagcgtgtggagccagttcaacgagacggtcgatggcggtctcatcgagactgtccccatcggttcgccgtgtcacgatcccacccatgatggtgaggcatgcgcggctctgcaaacggcgtggaagcttccccagacgcatttctcctcctcttcgtctgtcatgcaggcctactttgccaaccagagctgtgatcccttcttgtcccagtctcgtccctgtactcttggaaactatcccgtgtatgccgtcaaggtctccaacgcccgtcaggttgccgctgct…	AA7.hmm	5.7e-47
96	46	14063	g2952	#N/A	atgcgtctccctcagattctctcttctcgagctcctcgttcttcccttttactctccctattctacttcatcgacatgggcaacggcaccagcaccccgtttcgcgactgcctcaatactgcctgtgctggccgcgccgactgcgtgagctaccccggcgatgttcccttcatctcgtgggcgttgccgttcaatctagagttccctgtggtccccgccgcagttcttcgacccgacagtgccgtccaagtctcggaggcggtcaaatgtgccaagacgaacggggtcaaggtgcaggccaggtctggcggccactcgtatggcaactttggccttgggggagccgatggagccttggtggttgacctgcgcaacctcaaagactttgcaatgaacacc…	AA7.hmm	6.6e-75
99	47	14267	g3020	g6818	atggacgccgcaatcaaagtcttttcctcggaaaagattcccatcgtccggccggacgacgataactacagagactacgagaagctcgtagtcacgtcgaacctgctcttccgcttcacgaggcctccttgcgttgtccagcccgagaatgctgctcatgtgcagtccattgtcaaacaggtcaggcagcaaaagcttcggctcacgataagatgcggtggtcactcgtacgcgggattctcgacggctctcgagaagaacaacgtcttgatggacctcagaaagatgaacaaggtcaagctcgacgtcccagccgacactgtcaccattggcgccggctgccagtggggtgaggtgtacaggaccctcatcaacggggaccacaatggcttcatcatc…	AA7.hmm	3.4e-58
147	48	17606	g4133	g10397	atgtctgccatgcggttctttaccttggcggcgctcgctagcgcatcctttgcccagaccatcaaagttcgtggcaaggacactcctgtcgacaagtctgccatctccccagctagtgaggccgtctccagagactcctccaaggccaaggcccctctcttcctcgatgagtctgtgcagctgacggaaggggtcctcaccaacctctcctccctcggactctcccacgtagagctgttcgagttcgacaatgacaaggaagagaccatccagagacggagcctctttggccagtgcaagacggcgcctggggatgaatacttccccagcgaagagctctgggccgtgtttgactacctcctcggcgacgccctccaaaagacggtcccgtatgcctca…	AA7.hmm	3e-49
174	49	19958	g4917	g11716	atggaccccctcgtggtcggagagctcgcaaagctccaggacgacggcgtcgcctttcgcgcccgccggggtcacgtccaccagacgtgggcgcgcaccttttcgtccctgccggagctgtacatccagccagagtcgctggccgaggtgcaaaaggtggtcaacctggcgaggaggtgccgtcgtcgcctggtgacggccgggtgcggccactcgccgtcaaacatcacctgcacgtcgagctggctcgtcaacctcgacaactttaacaggatcctctcggtggatgcgcagacgggcgtggttgtcatggaggggggtatcaggctctatactctttgtgaggagctggagaggcatgggcttgcgatgccgaatttgggtagcatcaaccagcag…	AA7.hmm	2.5e-28
181	50	20567	g5120	g11934	atgaagtttgatatccttgcagctgccagctcagcagtggccctcggcgccactgccgcctcggccagtcccgcgcagggctgctaccgatgttgcaccgccctgtccaaggccggcctcggcaacaaggtcgtcgcccagacgcagaagctctacgatgaccggatggactcgtactggtccgtcagcgccgccctccggcctgactgcatcgccctgcccgagacggccgaggatgtgtccaagatcatgaaggtcatcaccgagaataagtgcaactttggcatccggggcggcggccacggcaactttgccctgtccaactcggtggaggacggtatcactattgactttggatacatgaacggcaccgagtatgatgccgacacgaacctcgcc…	AA7.hmm	1.6e-52
205	51	23006	g5933	g13059	atggcaacctcactcacaggacttgacttggttcaacacctcgtctcagacaagtccacggacataccctctcgctggtctgacacgaagatcgagcggcctgctctcatcctcacgcccaagacagagcaggatgtccaagctgccctccgcttcgccaaaagcaacaacctcgtcatcgtcaccggcggcgggggccacggcacctttgtcaccgtgggccccaagacgttgtacctggacatgaaagagttcaaagccatcgagctgaacaaagaaaagggaacagtacgggtcggcggtggcgttgtcactggggagctgtcaaaggctttggctaaagaaggctattacactccccttcccaactccaacgccgtgggtgtcgtgggatgtgta…	AA7.hmm	2e-43
213	52	23375	g6056	g13189	atgacttggcacgcccaacttgcgctggtgctggccctgcccggccttgtggccgcccagtgcaagggcaggtcggacgcctgcgccctcaacccgatcaaggcgcggcagatgaacgagctcaactaccaggccgccacgtgcaacctcaagtggaagaacaagtgcacaaccaccagcaagaaaggcgagctgatgcagaagccccccgcgtacgccctgtgcggcaccgagggccagccgttggggctgctgcccaccgacgcctacaccctggcggtgcagaagaacgactttgccgacaacgcggccgagatcaccctccacggcctctggcccgggtcgatcctcggtcagggtgccaagaaccagccctctggctgccagaacggcgaggag…	AA7.hmm	1.1e-38
214	53	23468	g6087	#N/A	atgcgtttcgatcaaaacacgacgacggtggagattgtcttccccctcgacaaggcctaccaggaagagcgcatgagctactggtcgaccgcctcccgcgctcgcaccccctcgtgcatcctcttccccgtcaacgcggaccaggtccgcggcgtcatgtccaccgtcggccagagcgactccaactttgccatcaagggcggcgggaccaatccgaacgactacttttccagcatcgactttggcccgctgatctcgctgcgcaagatgaaccacatcgtcctcaacaccgagactgggcaggtcgatctcggtcccggcgccttgtggaaggatgtcctgcagaagctcgaaggtaccgggtggtcgctgccgacaccgagatttggacaggtcggc…	AA7.hmm	1.5e-41
215	54	23528	g6107	g13239	atgttgttccatcagctgtccctcctgtcgctgctttctgtctcggcatgggccgctcccagcagctctactagcgacgcgtgcgaggaaatctccaagaccctgccgaagcgcgtctttttccccatcagcatcaactacaactcacagtcctccgactactggtccacccttctccacgacattaaacccacctgcgtggtcgtcccccagtcaaaggagcatgtctcaacagcagtcaagatcttgaacaagtacccagacgtccggttcgcggtaaagagtggtggacacgatcccaatgctggacatgcgacagtccgcaatggagttctcatctctcttgctgagattaccggtgcgacgtatgatagggacaacgaagttgcttacgtgaag…	AA7.hmm	6.9e-55
223	55	24086	g6293	#N/A	atgtgtgactttaatcaacttcgcaaggatatacagaatgggactgtcctccttccgggggaagaaggctatgaagaggtccttgacagatggagcgtggcgtgcgtgaagcaggcggctgctgtcgttttgcctttgaattcgcacgaggttgctactgctgtgaaatttgcagtctcaaacaaacttgacatgacggtctgcggcggtggccattcctcaagcggcgcgtcttcgtctgagagcatggtcattgacctgagaaagatgcgaaaggtcaaggtcgacgctgcagccatgactgtcgagtttgagggaggttgtctctggaaggatgtcgactctgcccttgaagagcatggactggcaactgtcgggggtgttgtcaaccatacagga…	AA7.hmm	5e-65
245	56	26117	g6970	g14510	atgctccaactttgcatggagcaggtcggcttcttcaaatccaggaagatcccggtgcatacgcccggggaagtcgagtatgaacgcgccatcgccaacagcaacctcgtgtaccgctttgccaggcctgcctgtgtcctccagcccgagcacaactctcacatccgcatcatcatcacccgtgccaagaaggagaaactccccgtccgcatcaagaatggcggtcattcctacgcgggcttttccaccatcaacgatgggctcttgattgacctgctccgcatgaacaaggtcgacctggacgtcgacaacatgaccatcacgatgcaggccggcgcccagtggggtcatgcctacaaggagctcatcaacgaccacaaagacaaactcgtcgtcaac…	AA7.hmm	3.4e-69
249	57	26459	g7084	g14764	atgttgatccggcggtccagttggttggcttcgggggctctgtccctcctcctgtcttgttccaacgcccaaaccattaccgtcgatggcaagactgtcgccgccgacaagtccaatgtggccccagcagccgatgctcctgcgggtgattcccacacgggctttgaaagcatccagttgactgaggatgcactcaccaatctcaccggcctcaaattgagcaatgtctcgctgttctactttgatgacgactccaactcggagaagcgatccgtcggtggttctcagaagtgcagggcgttacctggcgatgccctctatcccagccgcatcgcctgggacgtcttggacattctcagcggcggcgccttgatcaagacggtgcccctgggttctgcc…	AA7.hmm	2.3e-44
261	58	28118	g7637	g1799	atggcctttcggcctcttttgcttctcgtcttcgcattgtgctctggtcgttctctgggcacccctttctacggtccgcccgatgccctcacgtcttgcctagcggccgcgtcagtcccatacgcggccaagaactctagccagtggatccaagacaccaagccgtacaacctccgcctggcatacgtccccgaggccgtcgcgatcccgacgaccgtcaagcacatccaggacgcagtcaagtgcggcagacagcacggagtgagggtcagcgccaagagcggagggcacagctatggatctttcggctttggcggcgaggatggacacttggtcgttgtcatggacgccatgggcaaggtcactctgaataaagacatgagctgtactattcaggct…	AA7.hmm	2.7e-76
292	59	30449	g8414	g2688	atgcgcgtcgaaactctcttggtcgggtcccttgcggccactgtcctcggagcggctgtggggagctcgagctgcaagtgcttcccgggagacaaatgctggccctctgacaatgagtggaagagcctcaactctaccgtgaatggccggttgatcaagactgtgcccctggggtcgccgtgccacgatcccacatatgatggtgaggagtgccagtacctgcagagtcaatggcagtcacctggaatccataccaccagcctgaccaatcccaatgttcaccaatctaatgcggttcttagcatggactcgtcctcttccatcatggccccgtggttcgctaaccagtcatgcgatccctttcagcctcaatctcgtccctgtacgcttggcaactac…	AA7.hmm	2.3e-47
294	60	30524	g8439	#N/A	atgaccacggaagtcgacaacttgagagccgctggctttaaaggccaaatcatcgacgccaactcctcagagttcgccactgcctcgaagcgattttctgccatattcaatgccaaacccagactcattgctttccccggggctacagaagatgtatccatcgcagtacttttcgccagccgaaccaagctcccactcgctgtcaagtgcggtggccaccacgccggtggtgccagtgccgtaaaagatggtcttgtaatcgacctttcccacttgaagggcgtcaagatcaacaaagagcggtctgaagtcactgttgctggaggatgtctttggggcgaggtatacaccgctctccgagacgagggattagcctgtgttggagggggagtgcacaac…	AA7.hmm	3e-69
306	61	31121	g8638	g2908	atgcgtcgcgccatcacctccactgatatcgaccagctccggtccctcctcagggacaccgaggcgctgatcagcgagccgcacgatgagagctacaatgaatcagtcaagagatggtctgccgcagctgagaggccagctggtgtagctgtcgtccctacggatgcctcacagatctcaatcatccttcgatacgccgcggccaacaaaattgacctcgcggtgcggggtggtggccattccacctcggggtctagcagcaccgacggcggtctgctcatcgaccttcgcgccattcgccatgtcaaggtcaacgcagccaacaaaagcgtcaaagttggcggcggcgccaattggggcgatgtggatacagagacagtcaagtacgggtttgccacc…	AA7.hmm	4.1e-77
319	62	32216	g9003	#N/A	atggctccaacaaacaaagaccgcggcaagcagcagtccgatgacgacgcagccgtcaagaaagccaaggaagagtacagggcactgaggtctccttggacgctgaacccccgcaggatcttgctcaatgtgttcgtccccgtgacagctgccatcactctatggtggcagaagcccgcgggacttacgcccccgccgacagcgctgcgaacgtgcctcgacagcgtctgcgctggcgggaagaagtgttctgcaccgttcaacctaggacgtgtggtcaagcccgctgctgtcgtcaagccaaaggatgccgaccaggtggcggcctttgtccagtgtgcagccaagaacaaggtcaaggtccaggctaagtctggaggccattcatacgcaaactat…	AA7.hmm	9.7e-75
347	63	34415	g9736	#N/A	atgcaggtcacacgtctctcgtggctgcttgcctttgcccctgccgcgctcggccagaccatcaacgtcgacggcgaggctgtccctgctgacgagtctaatgtcgctccggcctgggccaagcctgtggctgcgtcgtcgcggtactcgtttgtcgaggagacgcctcagcttactgatgctgtcctcgccaacctgactgatctcgacttgagcaatgttgacgcattctactttgaaaacacaaagtccaagcgctccgctgccgatgctcccaagtgcaagacctttcccggggataagctcttcccagggacattcatctggaaggtctttgacctcctcacgggaggtgccttgattgacaccgtccctcttgggtccgcttgctacaagggt…	AA7.hmm	1.6e-43
357	64	34682	g9825	#N/A	atgcgttggtttcagcttgagctcctgacggctctcgccgtctgggcgaccacctctatctgtgccaccactcccgtcagcgggagcttggggggaaagtgtccccaggacattggcaagctcggggagaagctgtccaagtctgccaagatctacttccccgggtccgaggactttgtcaaggccaccacgaggtggtcggtcctgggcgcccccaccatcaacgttgttgtcgtccccggcactgagaaggatgttgccgagacggttaaatatgccaacaaaaagaaccttcccttcctcgcctacaacactgcccatggagccatcaccactctggcacggatgggccatggcatcgagatctacctgaatcagctcaacggcgttaccgtcgcc…	AA7.hmm	1.1e-40
360	65	34832	g9875	g4233	atgattcttccttctgctggttctttgttggctttgagtgccgtggcttgggctgccgcggaccctgcgcttgagcccaagaactttgacgttgctgatgcacttcttgatcttggtgttgatgtatccaagattcctgccctggctgagcacactaagcgatccactgccagatgcgctgctgcttgcacctcgctcaagttcctctacggcgacgctgctgtagagacaaagggcgaagcagcctacgacgccttcacaaactcatactggtccggccaacaaggcgccgtcgacccctcctgcatcttcaagccttcaaagcaaaaggacgtttccgtcgttgtcctgctatcccgcctgacacaatgtccctttgccgccaagagcggtggccac…	AA7.hmm	2.2e-57
376	66	35621	g10138	#N/A	atgaagatctctcttgctggtatcgccctgttgggcgcatgcgcgtcagccgcggcaacgcacgattcgtgtccatgctgctcttccctcgccgccatcccccagctcaagggcaagatatacgtgcccgggagcaacgagtacgatgcccgcctcaagacctactactcggccaacgccgccctcgagccctggtgcatggttctacccgagtctacacaagacgtttccaggattgccaaggtcatttcccagaagaaatgcccatttggcatccgcagcggcgcgcactctgcctggaagggctccaacggagttgagaatggcatcaccatcgactttagctacatgaacgctacgacgtacgaccccaaaaagaagattgcttcgattcgaccc…	AA7.hmm	6.3e-44
393	67	36953	g10582	g4963	atgaactcgcaaaccctcgaggccatccggacactcgtccccttgctccccctcatcctccgccactccctcctccacatcctccgcatctccgacacggcaaagtacctcgacctccacagcagcctcgtggtggcctgcctccgcgaactgctcgtgcccccaaacccgcacagcatctcctccacgcagaagctcacgctgcgggacgcggggataaggggccacatctgggtcagcaagtatgctagcccgcggcccccggagacgtcgatccgcgacgtcttgatcaacaccctcgagcgtcttgctactacttgccgggtcccggtgcccgacctcgtcgacgtcgaggccgagtggaccggccaccggggcggtgtggcccgcggggccccg…	AA7.hmm	9.1e-15
413	68	38024	g10939	g6893	atggagaccctggagaccctcaagcaggcccttgagggcagagcaaccacatcattcacgacccgagcactatccaacaatgagtacagcgagggcttcgacatcttgaagcgaggttccaacagctacaaagaattcatcatccctcagctggctcgcctgctgtccgctctcaaaccaggctcccccatctcggtgcttgagatcggccctggccccgagagcgtcctcggccagctgcccgaccacttgagacggaagattggatggtattcggcctttgagcgcaacgaactgttcttttctcagctcaaactgtggtttcacgatttcccgctctttcgtctggagagccccccttccatccgtccaggcccgttcagtaacaaaagaatcaat…	AA7.hmm	1.8e-46
461	69	40643	g11812	g7781	atgatctcctctaatctactcctcgcgctctgcgcaccagctttggcatgggcgactcctttttcgaaatgcaaggccttccccggaagtcgagactggccatcgagacatgaatggtctcgactcaacaagaccatcgatggcagactcatcgtgcctgaattgcccggcggtgtttgtcacaaaggacagcccaactacagtccagaccaatgcccaaaggttcgggaggactggcggacctttgagtttcactctcgggatccagtttctgtcatgtgggatctctgggctaattacacctgtctcccctacgaagaagcttcttgcagcggtgcgggctatccgtcgtacgtggccaatgtgaccactgcgaagcatgtcaaagccgctgtcgac…	AA7.hmm	1.1e-56
477	70	41456	g12083	g8055	atggctgctctcactcgtgccttggctccggccgcctcttttggtggccttgtgagtgcccagacgctcaaggttgacggcgaggttgtttttgctcccgctgccgaggcagttggtggtgagctgcagttgaccgacgcggtgctggccaacctcaccgagttggaactggaacatattgagctgttccagtttgctgacgagagcgaggctcttgacaagagggccctgtcggctctggccaagtgcaagtccatacccggtgacctgctgtggcctggcaagcttgtgtggaaggtctttgacctgctcactggcggcgccctcatcaagacggttccctttggtgctgtctgtttccctggcgagcactacgatgccaacgagtgctcgcgcatc…	AA7.hmm	7.2e-27
503	71	42602	g12465	g8443	atgactcgactacaccaatccatcctctccgcgctctctctgctgccctcttcccagggctcttatcttcctgaaaagtcctgcaaggcacacccgggatctcaagactggccttctcatcagacatggtctcatctcaatgagtccttgtccgggagacttctcgcgcctcctcctcctggggctgtctgtcacccgggctggccgacctatgaccccaacacttgcccacaagtccagaagaactggagtgtctatgagtttcacgccgagaatcccatctcggtcatgtgggatcactacaccaactggacatgcctccctaatgagacgtttccgtgctccaccagtggctatcccgcctatgttgtcaatgccaccaagccagagcatgtcaag…	AA7.hmm	5.9e-55
507	72	42722	g12505	#N/A	atggcttcaagtgtttcagtcactattgaactcttcaagagcagatttcccggcaaggtcacaactccagacagcgccgtcgactatgaagctgcgaaaacatacccttggtcacaaacatgctggacaccagccgctgcatacgtccagccgagctcagcggaagaagtagcgcagtgccttcaaataatccagaaaaacaagtgcagattcgccgttagaacaaccggccacaatcccaaccttggtttcagcagcaccgatgagaccggcattcttcttgacctttccaacctcaagatcaaagacctaggcgagggaaatgtcgcacatgccggagccgggaatacctggggcgaggtgtattcttggcttgaggagcatcagctctcagcagtt…	AA7.hmm	5.8e-43
542	73	44579	g13124	g10004	atgcccctgaatatcgtcgtcattggagccgggctgggtggactcgccgccgccctctcagtcaagcaggagtcgcctgaacacgatgtcctcgttgtggaatctgctcccgtgctagccgaggtgagttcttttggggggatggtactcgaaatcacaaatgctgagatgttggacactcagatcggcgcaggcctgcagctcacacctaacgcgacacggctgctccttcgatggggtctcaagcccagtcttgagaatctggcaagcagcccggaggagttcctggtccggcgattcgacggccgcaagctccttggcgagcgccagggctttgctgcagagatgctcgacaagtaccagtctccctactgggacatgcaccgagccgatctgcag…	AA7.hmm	2.6e-58
548	74	44846	g13213	g10096	atggactctccacgctccctacgtcgcctcgtcctcgcatctctcctctccctcgccgtcggccaagacagcaacaagggcaccacgctaagcagctgtctgtccgcagccggcgtccgcagcatcgtcgaatccgacagcacgtgggctgccgagaccacgcagttccagaagcgcctcaagcccgatcctgcctgcatcgccttccccgagacccgcgatgacgtcgccgccgcgctgagctgcgcgcgcaaggcctcggtcaaggccaatgctcttggtcctgcgcactcgttccagggcaatggctttggtgagcctggaaacttggtcatcaacatggctgcttttgatgaggtcagctacaacaccaagaaccagctgttgacctttggtggt…	AA7.hmm	1.2e-46
572	75	45938	g13577	g11232	atgctgccccgtctcgcctcttccctgctcctcttggccggcgcctgtagcgctacggcgccatcctacacgccaccgcccagctgcaagtgcctccccggagactcttgctggccctcgcagagggaatgggcccgcctcaacagcaccgttggaggacgcctgattgcgacggtcccactgggagctccttgccatgatccgcgctacaacgcgaaagagtgtgcacacctgcaggacgaatggctcttttcgtcggtccacagcgtcgactcctcctcctctgtgatggctcccatctttgccaatcagagctgtgatccattccagccccgaagcaagccttgcaccctgggcaactacgtcagatacgcagtcgacgccagatcctcaaaggat…	AA7.hmm	2.3e-48
575	76	46157	g13650	g11303	atgactggggaactgagaaaggccgggttttctggccaaattctggacagcagctctgctgattttgccgctgcgtctcgtcgttactccgccatctctgaagcccaaaatagatacatctcattcccaaagaacccagaagacgtttctgtcgccatcgtctacgctaccaaagccaatttgaagatcgccatcaagtgtggtggacatcacgcttctggcggcaacagcgtggaagatggcctcgtcatcgatctccgcgagctgaacagcgtggcactgagcgaagatcggactgaagtcactatcggtggcggatgtctttggggagatgtctatgtcttcttgcgaagcaaaggcctagcctgtgttggaggaggagtgcacaatgttggtgtc…	AA7.hmm	5e-62
592	77	47156	g13983	#N/A	atggagagagccaggttttctggcgacgctgggtatcaagcagaccacgtccgtccctacaacctcaacttcccgtacgatccatttgccatcctctatcccgtcgacgcttcagaggtctctggcattgtcgtgtgcgcttcccgacacaaccgcaaggttcaagcgagaagtggcgggcatgactacaccaacaaaggcattgttggcaataacggggccgtcgttgtagacctcaaacacatcaaccacgttcaagtcgactcaagcggcgtggccaagatcgggactggcaatcgacccaaggatgtctgcgagaagctccattcctctggcaagagatacatgcctcatgggtcttcgcccactgtgggaattggcggtcacgcaaccgtcggt…	AA7.hmm	1.9e-70
597	78	47330	g14041	#N/A	atgactgggatgacattgtccgatgcgcgtgcaagctttcgaggcttcatttccactcgagacgacccagactatcgccgtctcgttgaacgctggtccggaaacgaacaaaatgaacctaatcttgttttcgaacctgtctgtgaaaacgacatatccgtcgcgctgagatacgccgtctcgaatggcatcgaggtcgccgtcgtctgtggtggtcactctttcatgggcgcatctagctccgtgggaggtgctcacgtcgacctacgacgcatgagaggagcgtgggttgacaacgaccactttggtgcggacggagtcatgaccatcgagggaggtgcttctgctggcgatgtcggggaagcctgtgccttgcgaggcacctgcaccacgttgcca…	AA7.hmm	1.9e-55
612	79	48146	g14313	g14021	atgaacagcaacgcaaggggcggtatgggtgcaggagatggcgtcggcacattcgacatcatcctcttttgccacagcatgtatggaatgaagcccaaacgcaggttcatcgaacaggcgctggaaatgctcgttaaagagccggaggacggaatggtggtggttttccatcgcgcagggtccttgcacctcgacggcttgctatccgagtcgagtggcgtgagatatgccgcgccttgggccgttgcgaggaagccagcccaggccatctttttcagctcgcccaacgtcatggtggcctttacccgacatgctaccacattgcaagagctgacggcgcaggtgccgttagtggatggggacaagatggtcaaaaaccagcaggcccgtctccatcat…	AA7.hmm	9.7e-39
619	80	48761	g14519	g14703	atggataactccgcgacagagctactgctgagtcatctctccgaggccggcatcccatttgcggtgcctggttcaagccagtttgcatcactgcaaatgagctatactggccggcatgatgatgttcggcccaatgtcatcaccacaccccagtccgcggagcaagtggccaccatcgttcaatcgtgtctgcgccttgagctggagccggtggttcgtggcggcggacacgacatgttcggtcgcttctcggccctcggctccgtgagcatcgacctacgccatctccagacggtcactgtatcgtcagacaagaagacggcaagagtgggaggaggggcaacaaactatcaggtactcgaggctttggatgggcatggactgacagcacccacggga…	AA7.hmm	3.8e-48
621	81	48929	g14574	g14755	atggccactctcgacgctctaaagcggaatcttaggcagaaggccacagcaacggcatcatccccggcgcagccgttggccgacgcacagtacgacgctggcttcggcatcttcgtacgggactcgggatgggtgacgtacagagacttcatcatccctcaactatctctgctgctagcccctctcttcaactcacgtacccatacctcggtgctagaaatcggacccggcccgaagagcgtacttggatatctgcccggctacctgagacggaaggtcagcagatacgccgcgtttgagcccaacgacttgtttgctacgaggttggaagaatggctttgctctgcctcggacacggagtcatcgctgccctgtctagaaagcccgccggacgtccat…	AA7.hmm	1.8e-41
622	82	49136	g14643	g15294	atgaagtcgagtacatcagtcttggcttgggccgccgccctcctcgcagcgtcgcccgctgtcgaggttgtcgccatggagacttgctgcgcctcgcttgaggctgcgggtttgaacgtctactatcccgacagcaccggctacaagacccgcacccagtcgtacttttccgtctcgtctcagctgcagccttattgcatcgtgcagcccgagactgccaaggatgtgtctgtcattgtcaagaccttggcctatgacaccaagtgcaatttcgcgatccgaagtggtggccacaccgtctgggcagccaataacatcaatgatggtgtcactattgacctgggcttgatgaacaagaccacgtacgtcaagaagacaaaggttgctcagatccaggcg…	AA7.hmm	1.9e-53
181	–	20567	g5120	g11934	atgaagtttgatatccttgcagctgccagctcagcagtggccctcggcgccactgccgcctcggccagtcccgcgcagggctgctaccgatgttgcaccgccctgtccaaggccggcctcggcaacaaggtcgtcgcccagacgcagaagctctacgatgaccggatggactcgtactggtccgtcagcgccgccctccggcctgactgcatcgccctgcccgagacggccgaggatgtgtccaagatcatgaaggtcatcaccgagaataagtgcaactttggcatccggggcggcggccacggcaactttgccctgtccaactcggtggaggacggtatcactattgactttggatacatgaacggcaccgagtatgatgccgacacgaacctcgcc…	AA7.hmm	3.1e-20
75	83	11519	g2104	g5844	atgaagttggctatactctcctattccgcattgctgggcctggcctcggccaagcaatcatccacttctactcgaaacaccacctacgactacatcatctctggagccggagcttccggcttggtcgttgctgagcgcctcgccgatgctggccacagcgtgctcctcgtcgagcgaggcggcccctcctactacgacacgggcaaccgcgacgacctgatgaagtggaacgagaccgtcacggcgtacgacgtccccggcatggccttccataccgacacctcgccgacgatccagtggtgcagggacattggcgcctcggcgggatgccttctcggaggctctacagtgctgaatgccttgatgtatatcaagcctcgagccgccgactttgaggcc…	AA8.hmm	1.2e-182
493	84	42203	g12332	g8309	atgcgtttcaacatctccagcgtggcggccctcctcgggctcgccggaacgacgacagctcagctgcgaaccacagcctacaccgatcccaacaccggcatcgactttatgcagtacctcagcgatggatacagtttcggtattgcgcttcccgagactgtcgacactgatttcatcggtcagatggtcatcccgaccaccaacaatgagggatggggtggtgtttctcttcggggaggcatgttgaggggtctcctgtttgttgcttgggcagacggcgaggacatcatcacgtcgttccgaatcgctgggtcctacgccaaccctgatgtctataccgagaccgaggtcaaggccttgcctattgccaacggtacctttatcaacagcactcacatc…	AA8.hmm	7.2e-269
65	85	10448	g1747	g5457	atgaccttcaaggcttcttctctccttgctctcgccttctctgccgccaaagtcgcggctcacggacacgtcgactggctcatcaccaacggcgtcgctttcagaggctacgatgcccctgccatgtcttggaaccctaaccagccgcccgtggtgggctggatcaacggcgccaccgacaacggctacgtcgagcccaacagctttggcgatcctgacattatctgccacagggcagccaggcctgccaagggccatgtgacggtcgaggctggtgacaaggttgtccttcagtggaacacctggcctgagagccacaagggacctgttatcgattatctcgcccgatgccccggcgactgcgagactgttgacaagagctcgctcgacttcttcaag…	AA9.hmm	3e-71
144	86	17444	g4079	#N/A	atgactttctttacttcgctcaacaccctctgtgccgcatcttggctctaccttctctcctccgccgtctgcgtctctgcgcacggccatgtcactgaagtcatcatcaacggcgttgcctacagcgggtatctcagcaccagcttcccccatcagagaaagccccccgttgtgcttggctggacgatcgagcagcaagacaacggcttcgtttctcccgacaagtacgacgaccccgacatcatctgccaccgcgacgccgtcccggcccaggggcacgtccaggtcgctgccggcgacacaatcaccataaagtggtcatcgtggcctgagaaccaccgggggcctatcatggactacctggccaactgcaacggtccgtgtgagacggtggacaag…	AA9.hmm	3.2e-67
145	87	17513	g4102	g10365	atgtttgcaaagacttttactctcgccagcctggctacctttgccagtgctcacatgctcatgaacaaccccgtcccctacggcaagtcgaacctgaacaacggtcccctgctcgcagacggttccgacttcccttgcaagattcgccagggcacctatgacctccagggggccagcaatgtctacgcccagggcagcacccagcaactctccttcactggccaggctgttcatggtggcggttcgtgccaggtctccatcaccactgatgccgagcccgacaaaaactctgtctggaaggtcatcaagtccatcgagggcggatgccctgccaagggccaggaagggaacatgggcggtgaccccgacgccgaggatccctacaagtacgacttcacc…	AA9.hmm	7e-08
226	88	24407	g6400	#N/A	atgcgcgtcatcctttcccttctctcctccgtggccctggcggccgcccacggttacgtcgagagcgcgaccatcggaggcaaagagtacgaattctacaaccccaacgtcgacccctactcgaacccaatcccggagcgcatctcgaggcctattcctggtaatggccccgtcgaggacgttgcgggaatcgacatccagtgcaacggctacaccgccggcggcgtcaagggcagccagcccgccgccctgcacgccgaggccgaggctggttctactgtgaacctacgctggactctctggcccgactctcacgtcggtcctgtgctgacgtacatggcccgctgccctgatgagggctgtgatgcctgggagcctgctagtgagaaggtgtggttc…	AA9.hmm	2.3e-71
240	89	25682	g6825	g14353	atgcgtttctccgttgcttccgctctggccatggccaccaccgtctccggccacgccctcatgtacggcgtctgggtcaacggcgaggaccagggtgatggcaaggacgtctacatccgtagccctcccaacaacagccccgtcaaggacctgagcagccccgacatcgtctgcaacgtcaacggcgccaaggccgcccccaagttcgtctcggccgccgccggcgacaccctcacctttgagtggtaccacgatacccgctccgacgacatcattgacaagtcgcaccagggccccatcatcacctacattgccccctacaccgagaccgacggcaccggcgccatctggaccaagatccaggaggacggctacgatggctccaagtgggctgttgac…	AA9.hmm	2.3e-64
251	90	27020	g7271	#N/A	atgaagttcctttctaccgttcttggcctcgcctctgttgcgaacgcccacacactcttcactaccttttacgtcgatggcaagaaccagggtgacggaacttgtgttcgccagcctgaggacgctgctaccgccaacgggcccatctaccccatcactggcgatgtcatggcttgcggccgtgatggcgacaagcccgccaagttcatctgccctgcccctggcggtgctcagctcacctttcacttccgtgaggctcccacctatcaccgacccggatctatcgccgagggtcaccggggtccctgctccgtctacgtcaagaaggttgacaacatcctcaccgatcctgccgctggtgctggatggttcaagatctgggaggacggctacaacgtc…	AA9.hmm	9.8e-55
383	91	35933	g10242	#N/A	atgcatcacacaagcctctccctcggcctcatcgctggcctcctcgccggagccaacgcccacggccacgtcaagtccatcattgtcgccggcggccagacctacaccggtggcctcccatggagcgctccttctgatgctgtgggatggttggctgagaaccaagacaacggcttcgttgctcccgatgcctttggatcggccgatatcatctgccacaagggcgccaaggccgtctccaacgctgctaccgtcgctgctggagacaccatcacccttcagtgggacacctggccggagtctcacaagggccccgtcattgagtaccttgctcccgtctctggcgactttgccagcgtcaacaaggccggactccagtggaccaagatctccgagaag…	AA9.hmm	9.5e-70
401	92	37520	g10771	g5157	atgccttctttcacccaaaagaccatcctctcggccctcgccggtgccatcggcgttgctgcccacggccacgtcaacaacattgtcatcaacggtgcttcgtacgccggatacgacgtcttcactctcccctactccagcagcccccctgttgttgttggctggtccaccaccgccaccgacaacggctttgtcgcccccaacgagtttggcaccgccgacatcatctgccacaaggatgccaagaacgcccagggccacgccaaggtcgctgctggtgacagcatcttcctgcagtgggacacctggccggagtcccacaagggccccgtcctcgactacctcgcctcttgcggcgacagcggctgcgagaccgttgacaaggagaccctcaagttc…	AA9.hmm	4.1e-68
450	93	40238	g11677	#N/A	atgaaggccgccatctcgttttctgctgccctcctgactcttcccagtgtcgtctcggctcactacttcttcccccacctctacgtcaacaacgtcaagtctgcagagtacgagtatgtccgccgctcgactcaggggttcgaaccacactttggctttgatatcctgtctagcaacgagatgaggtgcaacagcggagcccaggccaacgccggctctaccaaggtggtcgcggtcaatgccggcgacagcatcggctttggtctcaacttggacggtcccatcatccaccctggacccatccaggtctttgatcttggtgccaattttcccatggagtcgcctggagagaactggctcgcttgggacaagaaccgcattgactttgccatcccctcc…	AA9.hmm	9.7e-16
502	94	42590	g12461	#N/A	atgcgtgcctctctctcctccgtcctggccctcgccgccgccctccccagcgtctttgcccactacaactttgaggccctcatcgtcaacggcaaggccaccgagccctacgagtacattcgccagacgacaaactccaactcccccatcgaggacgtcacctccaaggacatcatctgcaacgccggtggcctcgatgccgacatccgggccaagacaaagacccatgccgtcgcccccggtgacgaggtcggcttcaccgtcaacgtcgagattggccaccccggtcctctcgccgtctacatgagcaaggcccccgagggcaccgaggcctctgattacctcggtgacggagactggttcaaggtctatgaactgaccaccagctccatcaccgat…	AA9.hmm	4.7e-68
583	95	46445	g13746	g11392	atgtctttcaaaactgctgctgctcttgttggcgccttcgcctccgccgccctcgcccacggcaccgtcaccggcattgctgttgacggcacctaccacggtggttacaagcttgactactactacgctaagcagaatgggcaggaggttccttccattgctgcctggtcggccgaaaacctcgacaacggcttcgtcgcccccgatgcgtacggcaccgccgacatcaactgccacaagaacgccgcccccggcgccagctctctctctgtcaaggccggcggtgaagtctcctggttttggtcggaatggcccgcgagccacattggtcctgtcttcacatacgtcgccaagtgcgcgggagagtgtgcagaggctgatgtctcgacacttaagtgg…	AA9.hmm	6.8e-65
607	96	47672	g14155	g13312	atgtcccgcctcattcttttcggcaccgctcttctggcttctcaggttgccgcccatggctacttgaacactttcactttggacggcgttgattacgctggctacagccgctggaacccctcccccgatgctatcggatggagtttcactgcccctgacgagggccctgagatggatatctccagccccgactttgtgtgccgccgcgaagctcaggccgccaagaactatggaaaggtcaaggccggcggctctgcttcgttcttttggacctcggacgacaagacaatcaaccccaacggctgggccgagtctcaccggggtcccgtcatcacctacattgcaccttgcaacggcgactgcgcttctgtagacaagacgcagttgaagtggaccaag…	AA9.hmm	7.9e-58
450	–	40238	g11677	#N/A	atgaaggccgccatctcgttttctgctgccctcctgactcttcccagtgtcgtctcggctcactacttcttcccccacctctacgtcaacaacgtcaagtctgcagagtacgagtatgtccgccgctcgactcaggggttcgaaccacactttggctttgatatcctgtctagcaacgagatgaggtgcaacagcggagcccaggccaacgccggctctaccaaggtggtcgcggtcaatgccggcgacagcatcggctttggtctcaacttggacggtcccatcatccaccctggacccatccaggtctttgatcttggtgccaattttcccatggagtcgcctggagagaactggctcgcttgggacaagaaccgcattgactttgccatcccctcc…	AA9.hmm	2.3e-22
4	1	5435	g76	g79	atgcgtttctcctctgctgccagctttgctgctctcgccgcgtccaccgcggccgcttccacctcccccaagtccgaccttgacgcttccgtgtggcaggccctcaacaacaacgtcaagtctcgctcttacccccaggccgcccacaaccgtcccgccaagcgccagtccggatggaaccccccctctgacctcgccaagcccctcaaggaggtctgggaccactgccaggagacctactcggacgccatggggttcaagaactacggctgggaccagctcatcgccggcaagggcaagctgaacatgtgcgtccgctgggagtcgagcgagcctgtcaccgccgcctaccgtgaggagattgccaccaccctccagtcccagtacaacaagtggttc…	CBM1.hmm	6.3e-12
122	2	15758	g3517	g9019	atgcgaaccgctacccttcttgcagttgccaaccttggcacggcctttgctgccgtccagatctacggccagtgtggtggaggtgctttcaccggagagaccacctgcgccgagggctctacctgcgttgagcacaatgagtggtacagccagtgtatccctggtggtggctctgactctggctctggctccaaccctcccgtccaggaggttgacgtgaccgagggtgtcgaggtccctgagtctactgaggctcctgctgctgaggctcctgctgctgaggctcctgctgctgaggtttcctctgttgaggataatgaggaggagaacaacaacgaggaggagagctctcccgcagagacaatcgccccggttgtcccctcgcagcccgccgaggag…	CBM1.hmm	4.8e-13
400	–	37319	g10704	g5088	atggttgctttctcttttctcttcgcagggttgacccttgcgaccggggctctgtctgctcccagcgtggtgccgttttccaagagagctggaactccaagcagcaccggaacccacgatggattctactactcttggtggactgatggcggagctgacgcgacctacaccaacggtgccggcggcgagtactcagtcaagtggtcggacggaggcaatttagtcggcggcaagggctacaaccccggaggtcgacgaaccgtcgagtactcgggcacctacagccccgagggcaacagctacctcgcgctgtacggctggaccaagagccccctgatcgagtactacgtagtcgagtccttcggcacctacaacccgtcgagcggcggcgagaagaag…	CBM1.hmm	4.9e-12
2	–	5297	g30	g30	atgaagtacgcttccattgccgcccttggggcagccctcgcgggatcactggtgtctgccgtgccagctggcttcgtcactaccaacggtgagaagttctctctggacggcgaggactttttctttgccggcagcaacgcctactaccttcccttcaacgtttgggggaaagaccactaccaggacgtcaaggttggcttggttgcagccaaggacgccggtctcaaggtcatccgcacctgggcgtttcacgataacaacagaacctatgtgtcgggtgggttgcccaagtatggcaccggcggtgaagaaacagtgatgcagttcttcaactcggatggaactgttgatattgacctcagccttcttgacgttgtcatcgaggctgccgaagccacg…	CBM1.hmm	1.6e-13
41	–	8696	g1163	#N/A	atgtaccgcgtcctcgccaccgcctcggctctgctggcgactgcccgcgcccagcaagtctgcaccctcaacgcggagagcaagcctgccttgacctggtccaagtgcacatccagcggctgcaacaacgtcaagggatccgtcgtggttgatgccaactggcgatggacccatagcacctctggcagcaccaactgctacacgggaaacaaatgggacagcactctctgccctgatggaaagacttgcgccgacaagtgctgtctcgatggtgccgactactctggcacctacggcgtcacctcgagcggcaaccagctcaacctcaagtttgtgacggttggcccccacagcaccaacgtcggcagccgtctctacctcatggaggatgacaacaac…	CBM1.hmm	4.7e-15
65	–	10448	g1747	g5457	atgaccttcaaggcttcttctctccttgctctcgccttctctgccgccaaagtcgcggctcacggacacgtcgactggctcatcaccaacggcgtcgctttcagaggctacgatgcccctgccatgtcttggaaccctaaccagccgcccgtggtgggctggatcaacggcgccaccgacaacggctacgtcgagcccaacagctttggcgatcctgacattatctgccacagggcagccaggcctgccaagggccatgtgacggtcgaggctggtgacaaggttgtccttcagtggaacacctggcctgagagccacaagggacctgttatcgattatctcgcccgatgccccggcgactgcgagactgttgacaagagctcgctcgacttcttcaag…	CBM1.hmm	1.2e-05
438	–	40007	g11600	#N/A	atgctcgcccaagtcgcgtctgtccttcttgccgctgcctctgtggcaactgctcagtctgtcgttggaaccgcctatggattcgcgaacggggtcactggtggtggtgatgctgcagctgccactcctgcttctgcagagcagctggcagagtggctctctgacgacaccgagcgcgtgattgtcatcgacaaagaatacgactttactggaactaccgcgaccgactcgggatgcgatcgaatcagctgcagctcctccaacggtggccagctgtacctcggcgacctctcttgtggaggtgaagacaacaccgctgtcagctccatcacctacgataccgccggaaacagccctctgcctgttggaagcaacaagagtatcatcagcagcaatggc…	CBM1.hmm	1.6e-08
480	–	41633	g12142	#N/A	atgcgctatctcatccccatcagtggcctcaccagcctcgctctcgcccagagcggtgcctggcagcaatgcggaggccaaggctggagcggctctacgacgtgcatctctggttacacttgcagcgtgattaacccctactacagccagtgtgtgccaggctcaaactcgcctgccacgactctttctacgtccactcagccgagtgcttcccccaccaacaacccaaacccaaaccctaacccgggcaagttcgtttgggtcggcaccaacgaggctggtggagagtttggagagggaaacctcccaggtgtcctgggcaaggattacattttccccgacaccgcggccatcgataccctcctcagccagggatacaacgccttccgtgtgcagctc…	CBM1.hmm	5.2e-14
492	–	42191	g12328	g8305	atgtaccgcgccatctcgatcgctacggcgttgatcgccagtgttcgcgcgcagcaggcctgcaccgggactgcagagactcacccacccctgacctggtccaagtgtactgccagcggctgcactgaggtttccggctcagtcgtcgtcgacgccaactggcgatggactcacaccgtcgagggtagcaccaactgctacaccggaaacaagtgggacacgtccatctgccccgacggcaagacctgtgccgagaagtgctgcgttgacggcgccgactatgccgctacctatggtgtgactaccagcggtaaccagcttagcctgagcttcgtcaccaagggcgcttacgccaccaacgtcggcagccgcctatatctcatggaggacgatgagacc…	CBM1.hmm	5.8e-13
618	–	48752	g14515	g14700	atgacagctcacaagctcttcctcgccgccgctctggctggtacggcactcgctgcccctcttgtcgaggagcgccaggcttgtgccacccagtggtcccagtgtggtggcttcagctggaatggtgccacgtgctgccagtccggtagctactgcaacaagatcaacgactactactctcagtgcgtgcctggtaatgaccctgtcacctccaagacaagcacgcttcccgtctccaccactaccaccaagccgacctcgacctcaactgccggtagctcttcgaccacaaagcctcctcccgctggaagcggtaccgccacctacagcggtaacccctattctggtgtcaacctttgggccaacagctactaccgttctgaggtcaccaacttggcc…	CBM1.hmm	5e-12
309	3	31391	g8728	#N/A	atggcgaaactcgaacccgcgaccgatatcgaccccaatgtctggtatcatatgaccgaggagaatgtggacgactacaaaggagactttcagtcaatactacagacttggcctgacggggacttcagggtgtttggcgttggcaaaaagaagacatactggcaattccaaccgataggcaagacacccggtcgctacgccctccgatgttccgagaccacgacacaaaagcagttcgccgtttgctaccgcccgggtgagtcggtcgagaacaggcgcacacgcgcatgcctgcgaaacagcgacggcagcgattcacagcaatgggacgtggcgctatgggggaagaatgacacgtaccgcttcatcaatgtgcacaatggtagcaagtaccacctc…	CBM13.hmm	0.00013
481	4	41639	g12144	#N/A	atgtctgacctcgaacctgcaaccaagatcgaccccaatgtgtggtaccagctcacagaggcagcggtggacgactatgaaggcgatttcgttagcagtctgcagcccgtcgcccaagatgacgatctgcatgtctggcctgccaagggcatcggcgccttttggcaatttcaacccgtaggcgacaagcctggccgatacgcgattcgatgctccaaaaccaccacgcaaaaacagctttctgtttgctaccgcccgggggtcaaggtggaaaacagacgcactcacgcttgtcttcttgacagcgatggcagtgacgcacagcattgggatgttgcctcctggggacgcaacgatacctacaggttgatcaacgtcaagaacggcaccgattacttt…	CBM13.hmm	6.3e-07
163	5	19019	g4604	#N/A	atgatttctcttgccactctcgttctgctcttgttcccattctccactgctgccgacgagtgccaaccttaccgatgggacttggacaagcgacgtgatgctccggatgaaaccggagatccgttgcccggcttcactccgaccgttccctggggcaagaaacccaagccaggtgaggtcaaatgtgtagtttggggacggacctacaaggacgtcaactactacacatgcaaagcacttgccaaacgccaagggattgacgtcgaaacatttttcaagctgaatccagtgcttgatccgagctgcgataacatcaagccctaccatctgtattgtgtccgtgggtacattcagccgaaaagagcctacaacgggctttgtggtccaaagcatggcaat…	CBM18.hmm	5e-07
340	6	34004	g9599	#N/A	atggctcccatcaaacgcgctcatttattccttaccattcctccaagcacagcacttggccgcagtgtgcttggtcccatgtgcctagacgggccttgctccgatggaagctgctgtggctctgggggcttttgtggtctgaccgatgagttctgcggcgccggctgcaccagcggtccctgcaaggaggtcgactggaagagtctctcgtgtggtattgccaacgacgaggagaaacccggtgctgatcgatggagggaggcagaggcgggtttcgcatttgacgaggccatcgctaagtggctgaatgctactggcgatggccttgaaaggtttcttagtgatggaaaggacggcacgcgtctcgactttcccagatttgtctctgctgccctgggc…	CBM18.hmm	8.6e-08
97	–	14087	g2960	g6754	atgaagtctgccttgcctaccacgttcctttccctgctgctcaatgtcggggctgccttggctgagccagctctggctgcgaataaggttctgtcaccaagatatgctatgcttcgaaagcgggcagagtgtggtcctgggattagatcgtgcgacggcggatcctgctgctcagagagtggcttctgcggcacgaccaaggagttttgcggtggttcaagctgccagcttgaatacagcgacttgtgtgatactttttttgggccggacgggagcgacacggaggatattcctcgacccaagctcggagacgtgccatatggcagcatcatcacaacctgcacgacccctggtgtggttgccttgacatttgacgatggcccgtacacctacaccaac…	CBM18.hmm	1.3e-07
97	–	14087	g2960	g6754	atgaagtctgccttgcctaccacgttcctttccctgctgctcaatgtcggggctgccttggctgagccagctctggctgcgaataaggttctgtcaccaagatatgctatgcttcgaaagcgggcagagtgtggtcctgggattagatcgtgcgacggcggatcctgctgctcagagagtggcttctgcggcacgaccaaggagttttgcggtggttcaagctgccagcttgaatacagcgacttgtgtgatactttttttgggccggacgggagcgacacggaggatattcctcgacccaagctcggagacgtgccatatggcagcatcatcacaacctgcacgacccctggtgtggttgccttgacatttgacgatggcccgtacacctacaccaac…	CBM18.hmm	8.5e-06
160	–	18959	g4584	g10887	atgggttccagaacccagtctccgtcactcttttcttttcttcttctcacattcctttccccgctgaccgttctcgccgccgacagcgatgccaacccgggcgatgtgaaccccgtgcccccgatccaggaaatcaagaccgaggaccccatcgccggcccgctcagggagggctgcccccgagaatgcgccgccgccggctccgaccccgtcaactggacccagatccacagcctggacgagctcgccggttgcgaccagcccatgctgtttgccctcaacgtcgagaacccctacaacgagtttgcgacgctgtacacctgcatcacgacttcgggagcggccaccaagactcgtcgggatgagggcagccgtgtagaggctcgggctgccgagagc…	CBM18.hmm	5.9e-11
231	–	24836	g6543	g13907	atgttgcgatctattgctgtggctgctctcttgggcgccgcctcggtcagcgcccaaaagtgcaccgccggcagcaagtgccccgaggactctccttgctgctccacctatggtgaatgcggtgttggcgcatactgcctcggtggttgcgaccctaccatgtccttttccctcgactcctgtgtccccgcgcccgtctgcgaggaccgcaagatgaggatgaactcgcttgatcgcgtcaccgacatcagcaagtacctgggcgactcctccaagtccgactgggttgctcagggcgagcccgccatcttcaaggacaatgtcatcctcaccatgcccaaggacagtgtcggtaccctcctgtcgtctaccgtctacatgtggtacggcaacgtcaag…	CBM18.hmm	0.00023
436	–	39881	g11558	g7536	atgaaggctttcggggttcttgcattagccgtctttcccagcaagagtgctgggctgaccctcgcgagatctgaagggatgctcgacaagcgtcaatctgatggtcgatgtggaactggctttggcacagcctgcgctcaggatgagtgctgctcaagcgctggctggtgtggcactggatacctctactgctcggctccggcttgtcagatcgagtacggcccagcctgcgatgccaatgtgcgtccgaatggccctgatacaaccgacattgcccggcccaagattggaagcatcccctatggtgaagccatcaatcgctgcattcgaaacggcgatattgctcttacttatgacgatggccccttcgagtacaccgaggacctccttgatctcctc…	CBM18.hmm	1.2e-06
464	–	40718	g11837	#N/A	tttggtccactcggccatcaacatcgatggctcacaggccgtagagcctgccagcgaggacgatgtggatgccccctcgcccatcggtgatatcaacacttaccaacccgatcagcatgattgcccccctccctgcgtggactacgcaaacacccacagttggattccctatctttctgttgagcgtctcgctcgttgcgaggcgcccatgcttcttcaattctctgtcagccagcctctcgacgccaaggactctaccattctcatccggagctgtactcttgggaatcatccgacggctgccaagatggctgacaagacacctattgagaaccccaagaaggacgagtctctcgtcaacgggggtagtctcaacgttgccccagcctgtatcatcaa…	CBM18.hmm	2e-09
558	–	45182	g13325	g10987	atgttggcttctttcactcatatcgtcggtcgtctggccctgattcttggtcttctactcaatcttgtgctcgcccagtgcggtcctgacaacgatggcgcccgctgccctttgaacgtttgttgttcctcggcgggatactgcggaacgtcgagtgtctactgcggagacggctgtcagtcagagttcgggagctgcgctgtacctacagccccttcctgctctactggcggcaagacggcgaccaacggccgccgcgttggatattggcgcgtccagcaggcatgggaccggtcctgcgatgtcgttcttccctcccagatccataccaacgggttaacccatctgatcttggcgtttgcccatttcgactcgaccagtttcgcagtgggcgcccaa…	CBM18.hmm	7.3e-13
581	–	46388	g13727	g11374	atgacttcgcccggcggaacttatccgttccgcatctttcattctcttttactattcctcgccctcttctccgttggagccctctcgcaggcgagatgcagcaaggacaacctttgcaagaccgggtgctgcagcaaggatggcttctgcggaacaaccgacgcctactgcggcgatggctgccagagcacatgcgacttcaagccagcctgcgacgccgagaacccttgccaggatggttcctgctgtaaccaggccggcttctgcggctttggtccagactattgcgcttctgatatctgcattggcaactgtggtgccaagagcgagtgtgatcctggctttggtggacaatgggcaaatgccacagattgccccctgaacgcttgctgctcagac…	CBM18.hmm	4.4e-07
581	–	46388	g13727	g11374	atgacttcgcccggcggaacttatccgttccgcatctttcattctcttttactattcctcgccctcttctccgttggagccctctcgcaggcgagatgcagcaaggacaacctttgcaagaccgggtgctgcagcaaggatggcttctgcggaacaaccgacgcctactgcggcgatggctgccagagcacatgcgacttcaagccagcctgcgacgccgagaacccttgccaggatggttcctgctgtaaccaggccggcttctgcggctttggtccagactattgcgcttctgatatctgcattggcaactgtggtgccaagagcgagtgtgatcctggctttggtggacaatgggcaaatgccacagattgccccctgaacgcttgctgctcagac…	CBM18.hmm	6e-09
581	–	46388	g13727	g11374	atgacttcgcccggcggaacttatccgttccgcatctttcattctcttttactattcctcgccctcttctccgttggagccctctcgcaggcgagatgcagcaaggacaacctttgcaagaccgggtgctgcagcaaggatggcttctgcggaacaaccgacgcctactgcggcgatggctgccagagcacatgcgacttcaagccagcctgcgacgccgagaacccttgccaggatggttcctgctgtaaccaggccggcttctgcggctttggtccagactattgcgcttctgatatctgcattggcaactgtggtgccaagagcgagtgtgatcctggctttggtggacaatgggcaaatgccacagattgccccctgaacgcttgctgctcagac…	CBM18.hmm	1.7e-09
29	7	7283	g692	g741	atgaagttcttcggtatcgaatccgccgctctcgcccttgggctcgccggtctggcccaggctcacatggagatgatcagccctccccccttcaagtccaaggccaaccccaacgccaacggagacgtcgactacagcatgactgctcctctcgaggccggcggcggcaacttcccctgcaagggctaccactccctcttcggcacccccgccggcgcctcggtcgcagactggaaggccggcggcagctacagcatgaccatcaccggcggcgccaaccacggcggcggcagctgccaggcctcgctctccttcgacaagggtgagacctggtccgtcatccactcgtacgtcggcaactgccccggcaccggcgaatccagctacgacttcaccgtc…	CBM19.hmm	0.0006
217	8	23744	g6179	#N/A	atgctttccctcgcctccctcatcgccttcctctccctcgtgctctctcacgcttgggcccacgtcatcatgatcgagcctcaccccttcaacctcgacaccgcacctctctaccagacctggcccctttctgacgagctccccttcccctgccaaggccgcaccgagcacgccgaagaggtcacaaaggtcacggccggaacatcccaaaaggtcaagctctggggcagcgccgtccacggcggcggatcctgccagttcagcatctcgcacggcaaggacccctctaaggagattgacgactggcgcaccatctacaccatcatcggaggctgtcccgccgaggccgccggaaacatccccaccacggcaaaggacccccacggccgcgagcacggt…	CBM19.hmm	0.00023
131	9	16643	g3812	g9331	atgtcgaccattcagctctcgttttccctccgagtcacttccggtgtcaagtccgtccatctcctgggttcctgggacggctacgttggccagctccccctctccaaggacaagtcttcgtccaagtcaggatcgtggaagggaaccttccgcttccagaacgcgacccttgaggctggccagcgatactggtactactacatcatcgacggttaccatgtcgcccacaaccccagcgtcgactccatggtcgagcccaccaccggccgcgagctcaacgttcttgacgtctccctggaccagcccaagtcttcctcgcaccgctcctcctcgtccaagtcgtcttccaagtcgtcttcaaagtcgtcctcgtcttcctccaagtcttcctccaagtcg…	CBM20.hmm	0.00054
73	–	11219	g2004	#N/A	atgctcgcgatggacctcatcgatgttgacgaggcagtctcaagcctatcggtcaacacaacagcctctctgatacagcccttcatgtacttgctatcctctgctttcctcctcggctccctcgctctccagggcgtcttgggtagaccggcggacaaggtccaagccaggcaggctgctattgaagactttatcaactcggagagtccgattgccatcgagcagcttctgtgcaatattggctcggaaggttgccatgccaagaatgtccctgctggcattgtcattgcttccccagacactcatgatccagactacttttacacttggacccgagatgcagctctcgtcttcaagtatgtcgtcgacaggttcatccaccagtatgatgctgggctg…	CBM20.hmm	3.9e-27
101	10	14354	g3049	g6848	atgcacccttggcagaggaagaagaagaagaagctcggaccagggcgccacggccggcggtatgatcccacccctacctcgaaccaaaccaaaccctctccatcctggtccgctcgcgctcatcccatccccaatgatccctgccctaccacccaccctggacgccgccagacggcccatgcctacgcggctctcgaccttgtcgtgctagcccatgccgctcaggccggccccggcgcctctgtctggcctctgcgcaccgcaagcactgcacccacaggcactcaaaacgacctgctccccgcagccatcttgaatctctatcagcagcctctttttccgggtttcttcttattctggttcttgttgttttattcattgttgtttcgccctgtccac…	CBM21.hmm	8.4e-33
517	11	43325	g12706	g9590	atggtcacggggtcgtctatgccagtcagatcacctgccctggtcgaacgccgagggctggacgacgatcgttgtgacggcaacgaagacaagacggccccggggacttcggagaggcagccaaaggagctccggagagtggcaaagacgcttgggctggcctttgacggcgaatcgtcgccaccaggtcatgctacgaaggagaccaactctctcagaggcgaccccgatgataggggcagagtcgatggcgaatcttcagcatgctcggagccagataccactcaggctcactgggacaggctacagagacctcgcagcgagtcgagtgaaggggtccgtcccgccttacgcccccgtcatcatcgaagctcgagcatgcccagcttttccaagacc…	CBM21.hmm	1.1e-19
66	12	10568	g1787	g5498	atgaggaccgtcattccccttctccagctcttggcccttggccatcaggctgctgctgctgtgtgcaggccgtcgccgtcttctgtgtctgtcgagtcggtcacttctgcctcgactgttgcctctagcactgcctcgtcttctgagagcgtctcgctgagcgccacagagactgtctcgttgagcaccactgcctcgagcactgagactctgtccaccgagaccgccaccctcagcaccgactcgtccaccgtcgtctcaaccaccagcagcgcgtccgagagcatctcgaccgagtcgtccaccatcacctcctcggccgacttcacctcctccacctccaccgccgaggcctctacctccaccaccacgtccgtctctggacctcccgagctcctc…	CBM22.hmm	9.6e-10
193	13	21947	g5580	#N/A	atgcgtgcctcgctcttcttctgggcttctactgagagcaccactgcgtcggccagcgagtccactgctactctgtctacgacggcttctgagagcaccggatccaccaccgtctcagtcaccgagtccaccactgtcacttctctctctacggcctccaccgagagcaccaccctcttcacctcggcctcaaccacctcctcggccgtccagtccacaacgacgtccgccgcacccgagccggaagagcccaacctgctcgtcaactcgggcttcgagggtggcaccacgagcccctgggtgctcttcagacccagccagaaccagggccagctcaccatcgcgacggaccagttcttcaggggcgcgcagtcgggccgcttccagtacagcagcaac…	CBM22.hmm	4.2e-06
536	14	44405	g13066	g9946	atgaccctccgcaaagtcctcgctgcgtgcgccgctctcgccctgacaggcgtcgatgccggccactgcagggtccattcgagtcactcgattgcctcgtccagcgtgactgaatcatccaccgtcgtctccgcgtctactgcgaccgaatcgtctgtcgcatcttcatccagtgtggccgaatcgtcgaccactatctcctcgacggccatctcccaggaactttcatcgtcgacagccgagagcagcgccaccaccacaagcgccgctgccaccacgactagatatctttccaaccccggcttcgacaacggcggcgctggctggtcccggaccggaggcggcagcatcaacgaccaaaaccgctatcgcacggctcccggctccgctcagctatac…	CBM22.hmm	9.7e-08
552	15	44999	g13264	#N/A	atgaaggtctttcaactcctcgtcactctcatcaccttctttctttgcgtcaacgcacttcccagtcccgccaataaagacaagagcaagggcaagagcaagagcaaggaaatctcagccaaaacatgccctaatctaatcaaaaactcgtcgttttcgggcaagggccgcggggcatggagctatcacggcattggcgcaagcaagttgataggcaaagccttcgccaatcgcggtgctcagtcaatcgtctttgacatcaccaggaccgaccagcgtcctcagctctaccagagcatcagaggcgtcgtcccagacaagacatatgccgtcaagtaccacttcaaggtcctcaacggtgcgcccaaggtgggcgacaactgcaagatcaaggtccaa…	CBM22.hmm	2.4e-06
307	–	31184	g8659	#N/A	atgaggcttctttctttactcttgacgacttgtctcgccgcccaggcccaggccagggcggtctttgcgcactttatgattggaaacacggagcaatacaccaatgcagactttgtcaatgacatgaaactggctcagcaggctcacatcgatggttttgtgctgaacattgcttacgatgatcccaccaacgaccgctcgatccctatggccttcagcgcggccagcagcgtcggcttcaagctcctcttctcgtttgactatgctggcaacggagactggccgatggattcagtcattagtctcatcaacaagtatggttcgcatgctgctcacttccagcacggttctcagcccttggtgtccacgtttgagggcttcaagaggtctggtgactgg…	CBM24.hmm	1e-23
307	–	31184	g8659	#N/A	atgaggcttctttctttactcttgacgacttgtctcgccgcccaggcccaggccagggcggtctttgcgcactttatgattggaaacacggagcaatacaccaatgcagactttgtcaatgacatgaaactggctcagcaggctcacatcgatggttttgtgctgaacattgcttacgatgatcccaccaacgaccgctcgatccctatggccttcagcgcggccagcagcgtcggcttcaagctcctcttctcgtttgactatgctggcaacggagactggccgatggattcagtcattagtctcatcaacaagtatggttcgcatgctgctcacttccagcacggttctcagcccttggtgtccacgtttgagggcttcaagaggtctggtgactgg…	CBM24.hmm	3.4e-24
464	–	40718	g11837	#N/A	tttggtccactcggccatcaacatcgatggctcacaggccgtagagcctgccagcgaggacgatgtggatgccccctcgcccatcggtgatatcaacacttaccaacccgatcagcatgattgcccccctccctgcgtggactacgcaaacacccacagttggattccctatctttctgttgagcgtctcgctcgttgcgaggcgcccatgcttcttcaattctctgtcagccagcctctcgacgccaaggactctaccattctcatccggagctgtactcttgggaatcatccgacggctgccaagatggctgacaagacacctattgagaaccccaagaaggacgagtctctcgtcaacgggggtagtctcaacgttgccccagcctgtatcatcaa…	CBM24.hmm	3.6e-17
526	–	43775	g12856	g9737	atggtgtttgtgtcaagcttctttcgaggcatcggccttgcagcccttgctgcagtggcttgccaggctgctgccgtcaatggtcgatctcttactgagcgtgcctcttcgagcgatcgtctggtatttgcgcactttatgattggcatcgtcggtaacagacagagctctgccgactatgacgatgatatgaagcgtgccaaggctgccggaattgacgcctttgccctcaacatcggcacagatggccacaacgacgcgcagcttggatatgcctacgattctgccaaccgcaatggcattaaggccttcatctcgttcgactttcactactgggataaaaacaacgcagctgccgttggccaaaagatcaagcagttcgctggccacccaggccag…	CBM24.hmm	1.1e-11
367	16	35228	g10007	g4374	atgtcgggacttttgctcaccagcctcgtcgcccgggacttacgccaacaccgcaaagtccccgacccctccgatgggctggctggaacacgtacaacaggtaccactgcagcatatccgaggacattgctaaggccaacgccaaggggcctggtggacttgggctttgcagatttggggtacaagattgttgctgtggattgcgggtggatgacgaacgagggggatgaagaggagcggctgcagtggaacactaccatattccctcctgggcccaaggctcttggcgagtacattcatggtctcggcctcgagtttggtctttactctggcgctggatactaccaatgcggttctaatgacctccacgcgtctctcggtgtgcgactcgggtacgac…	CBM35.hmm	2.5e-07
440	–	40016	g11603	g7579	atggcagcccatatcttgaccgcactggtctttgccgcgtgcgcaagtgccaagtggatcgttcccggcgccaggtggctcgacaccgacggcaacatcttcaatgctcatgcaggaggactttgcgttgatcaagagagcggcagattctactggtttggagagcacaaaacccagggccaggaggagggcggcggtatttccgtctacagctccgatgacctcgctacgtggacatcgcacggcctcgctttagaacctgttgaggaccacccttatatctcccctcacagcgtcattcagcgccccaaggtcttgtacagcaaggaaacgggcaaataccatatgtggtggcacgccgatgatagcaagtacagcatgcttctccaaggacttgct…	CBM35.hmm	0.00091
537	–	44450	g13081	g9960	atggctcggttctctgcaattcttttggctgcgctctctgctttacgagtccaagcggctcttgatattgtatcaggagcaacatggactgcgacaaataccggcgaacatgttcaggctcacggccatggcctcattgaggtcgacggaacttattacatgatcggcgaagacaagacggacggcacctacttccaaaacgtcaactgctactcttccaagaacctcgtcgagtggacctatgaaggtgccctcctctcccgcaccgacgaggccggcgccgacctcggccccgaacgcgtcgtcgagcggcccaaggtcatctacaacgacaagacgcgcaagtacgtcctgtatctgcacattgacagcaaggactacaaggacgcccgcgtcgga…	CBM35.hmm	1.2e-18
406	–	37715	g10836	#N/A	atgcatttcccccttcattctctgtcggcgcagacgatcgctctgctgacgctctccgtgtcatcggcaaatacggcctctgtcccaaagcctacgcattgtcgctcccaccagtacccaggccctcgcaaccctagctttgagagaggcctcgaaggttggcgtgttgtgagcggtgatgccttcggaagcaactcggtctcttctgatacctcctactggggcggccccttcgaccaggccggcaaaaacttcatcctgggcaccgcacagggcggagagaaagccatcggagagttaaagtcgacctctttccaagcaaactctgtcatgagcttccttgttggcggcggctatgatctccagaagctgtacgtcagtcttgtgagagacaaggac…	CBM38.hmm	1.9e-32
520	17	43457	g12750	#N/A	atgcgatcccagtacctcgccgctttggcaaccctcctcctctttggagttgacgccgctgtcctccctcgcgactctgagcccggctgctccatcctcaacgcccggccaagcaagttggcctgttccaagcaaggctacatccacgacgactctggcaagttgggcagccctcaaggcgtcccccggccgcaccactgtgccgatctctgcgccaagacgtcctcgtgcacctttttcaactttagacccgagagcggcttttgccagctgttttcgggtgacttctcctctgttggtcactgggaagaggccagcggaagctacttttcccagcttgagtgctaccagtgtagtaatgccgacaccctcttcaacctggactttgaggacaagaat…	CBM4.hmm	0.00076
194	–	22007	g5600	g12715	atgaagttctccgccgccatcgtcgctgcggcggccacggctgccagcgccaagctgcagcccatcgtcatgaagggctccaagctcttctacgaaaacggtaccgaattcttcatgaagggtgttgcctaccagcaggataccgccgccgccggcgcgaccaacaccaagaaggacagctacattgaccctcttgccgacgtcaccagctgcaagcgcgatgtcccccttctcaaggagctcggcacaaacaccatccgaacctacgccatcaaccctgagaaggaccacgacgagtgcatggccctcctcgacgccgccggcatctacgttatctccgatctgagcgagcccagcctctccatcaaccgtgacgaccctcagtggaacaccgagctc…	CBM43.hmm	4.7e-19
274	–	29021	g7938	g2111	atggcacggcaaccccgagtggcggatggcgagaacctcaccgggcccgctctcccactccctcaaccacggcctgagcgtctcaaggtgcgccagcaggcacacgccttccacttatggcacagcgtacaggatacgtacctggccgttgggaaaaaaaacccaccctcagtcgagctcgcgacgtcatctcaacctgtaactcagctgcccgccctctcgagtctggattgcgactcgtcgaccttgtctcacctgaagctcaacaattgcctgaagcgcgcaacaccaccacattcatctaccccgcccacgacttcctccttcgccttcatcctcccacacgcatcctatctttcatcgagcttcgcaatggccgcaatcgagaactcgtccaat…	CBM48.hmm	4e-10
277	18	29258	g8017	#N/A	atgtcggtgtcagcaataagcgccatcctctatctcgccgtgctcacagcggcagcaccagcagctggccagccctcattctcccccggcaagggatatatcgacaagctaaagggcgccgacgagacatgccgtgatgccttcaacgctgaagtcgcttgtggcccggagctgggcgactttatgctcagcagcaccgacggacggcgtcgcctcaccgaccacgacctcgacgcgctctgcaccgcctcgtgcctggatagcctcctgcttcattcaaagactgtcatgaacagctgctgggacgccgagtatcagatgtccagcatgggtagtgttttcgcggtgcctcctacgtatatccccatacaggctgtcctcgcgtaccatcacgcatgc…	CBM50.hmm	1.5e-09
369	19	35267	g10020	g4387	atgagctacaacgacgaccgtcaaggctatcagcagggtggcggcaactaccagggtggtaaccatcagggtggtggttaccagcagggtggatatggcggtgaccgccgcgagggaggatacggtgatgaccgccgtgagggtggctaccagcaaggcggatatggcgatgaccgtcagcaaggtggctaccagcagggaggatacggcggcgaccgtccacagggaggatacggcgacgatcgtccacacggcggatacggcggtgaccgcccacaaggaggatatggtgacgatcgccgtgaaggtcaccagcagggaggatacggtggtgaccatcaacaaggcggctaccagcagggcggctaccaacagtcccagcagggccgtcctagcggt…	CBM50.hmm	4.8e-14
463	20	40712	g11835	#N/A	atgtttgtccaaagcattgcccttctcctccttggaggctctcagcttgcctatggcgcaaccatccgcaagcccctcgagcgtcgaggtgccaccccaagctatcctcgcgatgacaagaccaccgaggattgcacttggtggcacgactacgatgacaagatcccttgtgatgagattctgacggagaacatgattgatatcgtgcagttcagacgatggaacccatccatcaaagccaactgtgagggcttgactgtaggtcgatcgtactgtgttgaagccatgtttgaacccggtaccgaccctgagccagagccggagccggagccgacgaaaaagcccgagccctcgccaaccaagccttccaatggtatcgagaccccagattccattcag…	CBM50.hmm	2.4e-05
511	21	43106	g12633	g9516	atgtcccggttctcccgctacgacaccgacgaggaacgcctccccgaaggcatggagcgagtcggctacgacgccgacgagcaggtctacacattccgcgacgccgacggcagctactgggagagcgccccaggcaacgagtacggccggctgacaaaggtcggggaggagacgcgcatccccgaggaccacgagccctttatcgtgtcggagcagaacaagaagctgacgtggcgcaacgagatgcggccgtttctcaactttatgatgctcgtcggcctgagcctctttgcgctcttctggttcctcaacaagggctcgagcggcaccccggccgaggagggcatccccctgccaaactgcccggacaacacgactccctactggatcaagagcggc…	CBM50.hmm	7e-10
604	22	47630	g14141	#N/A	atggctcttctcaaacacctcttttcccttggacttttcgtcggtgctggtgcttttcgcatctacgaagccgccgatcttgacaactacgatgtcggggacgcctgtgtcaacgccttgtcggctgatatcgcctgcaattcgtacattcgcgccttcatgcagctgcgctatcgaggctcacttgagaatgttactctcactgacgagatttgcactggcacctgctctgcgtcgcttcgcaagtggtttgacacggtttccactgactgtgcgggcaaaaccctcgggtccagcggcaacgttgccacgctgtatggcggtaacatctgggctggctggaatgagacgtgtgtcaaagaccccaagacgaagaaatactgcaatgaacgaccagac…	CBM50.hmm	4.3e-05
160	–	18959	g4584	g10887	atgggttccagaacccagtctccgtcactcttttcttttcttcttctcacattcctttccccgctgaccgttctcgccgccgacagcgatgccaacccgggcgatgtgaaccccgtgcccccgatccaggaaatcaagaccgaggaccccatcgccggcccgctcagggagggctgcccccgagaatgcgccgccgccggctccgaccccgtcaactggacccagatccacagcctggacgagctcgccggttgcgaccagcccatgctgtttgccctcaacgtcgagaacccctacaacgagtttgcgacgctgtacacctgcatcacgacttcgggagcggccaccaagactcgtcgggatgagggcagccgtgtagaggctcgggctgccgagagc…	CBM50.hmm	0.0001
160	–	18959	g4584	g10887	atgggttccagaacccagtctccgtcactcttttcttttcttcttctcacattcctttccccgctgaccgttctcgccgccgacagcgatgccaacccgggcgatgtgaaccccgtgcccccgatccaggaaatcaagaccgaggaccccatcgccggcccgctcagggagggctgcccccgagaatgcgccgccgccggctccgaccccgtcaactggacccagatccacagcctggacgagctcgccggttgcgaccagcccatgctgtttgccctcaacgtcgagaacccctacaacgagtttgcgacgctgtacacctgcatcacgacttcgggagcggccaccaagactcgtcgggatgagggcagccgtgtagaggctcgggctgccgagagc…	CBM50.hmm	1.1e-09
464	–	40718	g11837	#N/A	tttggtccactcggccatcaacatcgatggctcacaggccgtagagcctgccagcgaggacgatgtggatgccccctcgcccatcggtgatatcaacacttaccaacccgatcagcatgattgcccccctccctgcgtggactacgcaaacacccacagttggattccctatctttctgttgagcgtctcgctcgttgcgaggcgcccatgcttcttcaattctctgtcagccagcctctcgacgccaaggactctaccattctcatccggagctgtactcttgggaatcatccgacggctgccaagatggctgacaagacacctattgagaaccccaagaaggacgagtctctcgtcaacgggggtagtctcaacgttgccccagcctgtatcatcaa…	CBM50.hmm	5.2e-06
582	–	46391	g13728	g11375	gtccatgaaccctccctaccttctgtgctccctgcccgcaaccatgtagacgacgcctcactgctgaggcgatcggcttcgtcggttgagaaagcccgcaagctcgtggaaaaaggtcaggctgccatggcaagggagaattcccggatcatgaacagaacctctcgcaagcccctgcccggcgtcatggccgccaagaagccccagggcaagtcggctgtggttgagctgcaatacgaggatgggcccacccacgctgcttccataggtgcgggtcccgagagttcgcctagctactacgtagttccggcagaactcgtcgaggctgcgagcatcttggctgaagctacaccgctgccgcaggacggcagccccaaatttcttgtccagtctgagacc…	CBM50.hmm	1.8e-06
119	23	15329	g3374	#N/A	attcgaagaatgggaggatgccctacgcagtcccagcaccgaaagcggcgagtatgagtggtggtacgccgacgggcatctgcaagatggctggtttctgcaagtcgccttcttttacaactcggagggagacaccaagacggggctcatcgacttgaacattgccaaggatggagaaaagctctgcgacttgcacaagcggttcgagccgtcggccaacttgcatgtgagcaaggacacatgtcatgtgcagtttgaaaagagctctttccgcagcatcgacggcttgaaaaagtaccacatccacgtcgaccctgacgagatggaaggctttggcgccgacgtcacgataacggcaaccaccccatcttatcgcccgggcacaggtcggtggggtgt…	CBM6.hmm	0.00015
291	24	30398	g8389	#N/A	atgatcttctccaaggttttcattgccgtcacggctctggccgtcagtggttcggtcaccgccagctcttgtcgtgtcagctctagggcctcgtcgtccgctcttttgtctacttctactgtatctgtctcggctggaactaccgcatcgaccacagacgaatcgtcgaccacggccacggtctcggccaccgaatcatcgaccctcatagattccacgactaccaaagccccaaccaccgaactctccacccgctcgacgactgccgagaccccgtccacgattgaaaccatatcgagcactgctgagacctcgaccattgctgaaacctcctcgtccactactcaggtcacctcgaccgctgctgagacctccacgacttcggtttgtgttgagccc…	CBM61.hmm	0.0001
539	25	44498	g13097	g9976	atggctcgtcgatctctctttgctgtggcgacaatcgccttgagcatcctcggagcgaatgctggtccttgccgaccttctacgaccgtgacgagcgccgtggagacgtcgtcgaccgttgtttccgagacattatcgactgtcgcatctgagaccttgtccactgctgtggagagctcgtctaccactctcattgagacctcctcgacgaccctggccgagacctcgtccacttcccaagccccgtcctgcgtcgagacccaggtcatcaccaacccgggcttcgacgatgacgatggcgcgccatggagcgttcctatccaggggcatttccatgctgacactcgcttttccaggcgcctcggattctggaacggcggcggtgacgtgtacaccttc…	CBM61.hmm	1.1e-07
557	26	45155	g13316	#N/A	atggcgcggcgttccatcttggccgcggccaccgccctcgcttttagcgtccttgccgtcaacgccaccccttgccgaccttcgagcactgtgacttcgtccgccacagcggtggtgagctcttcgaccgcggttgcggaaacatcatcatccaccaccctcgccgagacctcgtcaaccgctattgtagagacctcaacaactacactcgccgaaacctcgacgacttccgaagcgccggtttgcaccgtaacccaggcgatcgttaacccgagctttgacgacggtgatggctccccgtggactggcctctctagatctgaagaaagccctcgtaccggtcgctataatctgcgctactcgttcgattcctggaccgaccctgctgtcatctctcaa…	CBM61.hmm	2.1e-05
569	27	45857	g13550	#N/A	atggctcgcgccggtctcgtcgctattttggccgcaacggcctttggtgtccttggtgctgacgccgccgtctgtcgaccatcgagttcgaccgtctctgtggaggcatcgtcgactgcgtcattctcttccgctaccgcttcctctaccgtcagcgaggtctcgtccactatttcatcttctgcgagcgaactatcgtcctctactgcctcctctactacgagtgagctgtccacggcttctacctcggagctcttcaccacctcgacaaccgctaccgccgagctttccacctcctccaccagcgaggccatcaccacagcctcgacaaccgctccggtgttgcccccgccctgccgtgagacgcaaattctctccaaccccagttttgacgacaac…	CBM61.hmm	1.1e-06
111	28	14729	g3174	g8652	atgaagttcctcctccccatcctcctcgccgccccggccgtcatgggccgagcctgcaaggtccgacactcgcactcttccgccgtcgaggccgcccccgtcaacacccagcccgccgtcgaggttcccgacaacggcaacaacaacggtggtgacgacagcggtgccattgtcgtgagcaccaccgccgtccccgaggctgtcatttctcagcccgctgccgagcagcccgaggagcaggagattgtctcctccgctgccccccagaccaccctcgccacctcggtggcccccaccacccccagcgccagctccgtgcccgagactggttccggctccggttccgagtctggttcctccgaggatctcggtggctcggccaagactggctcctccacc…	CBM63.hmm	3.5e-24
323	29	32636	g9143	g3446	atgaagttcctctccgtcctcctcgccgccccggccctcgtctttgccagagacctgagcagcgaagtcgtcaagggcacctctacccactacggcggcaaccttcagggaggcacctgctctttcgtcggctactcgctgccctcgggcatctacggaaccgccttttccggctccaactggaacctcgctggcaactgcggtgcctgtatcgaggttaccggtcccaatggcaagaagatcaagaccatgattgtcgacaagtgccccgagtgcgacaagggccacctggatctcttccagaacacctttgacgctgttggcggatccaacggtctcgtttccacttcttacaagtgggtgacttgcgacattacctctccccttgtcctccgcaac…	CBM63.hmm	5.2e-27
457	30	40445	g11746	#N/A	atggctcaagcggtcacccattcaacgggtcaattcgaccccgagataaaattggctcgtgtcaaaaaggctggctgcatcccaagtgaccgccacctactgcaaccacacgcattcaccatcgaagtcatcagctgcggcattcacggcttcggcgaaaccatcggcatcgacgtcgacgagtttcgtgtcttttggaagcttgaatttgctgatgaacatgacacgcaggtagcataccggcttgttgtgcgggatgctgctaaccagcagactccctgcttcgactctggccaagtagagagcaacgagcaacgtaatgtcctctgcaggcccctggacggcttcaagtcgacgactctctactgctggaccgtgacagtttggaaccagcgttgg…	CBM67.hmm	1.3e-20
615	31	48260	g14351	g14058	atggccactgtgattgacgtgcagttcgaacactaccgcatgccaaatactttgggcgttcacgaaacaggtccccgcctcagttggaaaatcaagcacgatgatgttgccttcaaacaggcaggatacgaagcggaattgaccgtctatggccccgactcgcaagctctgacatctccagccgtcaaatgtcgctctccgagctctcacctagtaccatggccgttcgatgagcctttacagtcacggcagcgagtttctgcccgcgttcgagtctgggatgatactggatatcagagtccctggagcgaaccggctggactcgagactgggcttctcagtcgctccgactgggtttgtgagcgtatcaccgctccctgggcttcaagcagaaaggat…	CBM67.hmm	3.1e-32
212	–	23324	g6039	g13173	atggcgtccgtcattgacgttcagtttgagcattatcacgccccaaacaccttgggcgtccagcattccacgcccaggatctcgtggaagatcaaggacgcgagcaactcgttcaagcaagccggctacgagattgagctgagcgagggcaatgccgtctcgacagccaaacaaacgtccagtctctcgaacctcgtcccatggccattcgatcacgctctccggtcgcggcagaaagcatcaatccgcgtgaggatctggggcgaccaggataacaccactccctggagccagccagtcggcctcgaaaccggcctcctcgaacgcgaggattggcaatgtcgacgtatcgctgctccttggggccccggcacttccgagcccgacccagaacagctc…	CBM67.hmm	4e-35
271	–	28781	g7858	g2019	atgtccaaggtcgtcgacgttcgctttgagcattaccgcccggagaacactctgggcgtgcacgagaccaagcctcgcatctcgtggcgcttcgagaatgcccccgagaactttacacaggaagagtatgagcttcagctaagcaaggtcactgggggagaggccacagaggtctgctccgtcaagagaacctcgtccgactcacagctggttgcctggccacacgaggaagccattcaggctcgtgaaaagtactcggttcgagttagagcccgaggaaagggtcagacagagtcaacagcgtggagcgaacccgcaactctcgaggctggtctcctcgacagaaaggaatggaccagcaagctcatctcggccccctgggcagacgacaacaaggac…	CBM67.hmm	6e-40
471	–	41018	g11937	#N/A	atggaactcactgagtatggctcgcagtggatatggcacccggactgggtcgacgcaaagcctaatacggctggtgagctcgtccacttccgcaagcacctcgtcatcaccgatgtcccggcgctcccggttgggatcaatagccctgccgatacacggcataagctctacatcagcagtcaccttgttcaatttggccccgtcaagggtgacgagaaccgctgcttctacggcctggttgacatcaagccgtttctgcgccagggtgacaaccatatagccgtatgggttctacgcttctttcatgcaactacctataccacatcgttcgctcgcatgcctattggaggtttctacttacgtgttctcgatccagcctccaacatcctcattgatagt…	CBM67.hmm	1.5e-13
11	1	6014	g269	#N/A	atgccccgtcgcagccatgccccgttcccctcgatggaggagacgctcaagcacccggcatatccagctaccatatgggcgctggagcctcaccaaaagggaaagctccctgtggccagggaccgaggtggtcctgtaggtattgcgtgggagattcatggcggcgggccggtcaagcttgtgctccttatgggcttggccggcgttaagacggcgtggcagcgccagacaaagtactttggccacgaccgcggcgacaggtactcggtcctcctcatcgacaaccggggcatgggcggcagcgacaagccctttggcctctactcgacgagcgagatggccatggacgtcatcgaggtgctcgaccacgtcggctggacgtctggccgcgaggtcaac…	CE1.hmm	2.4e-08
34	2	8438	g1077	g1142	atgaagctctcactcgcctccatcctctctaccggcctcctctgcgccggtctcgtctccgggcaggccacaggcaccgtatacgccggcagtgtcccctccgacctcaatggctccaactacacctacccgtggccggtgaagctcttccgcttcagcagccagctgcagaacctcgagatggcctttatggacgtcccgcccaagcccggcacctccaacggcaaggccgctcttctcctccacggcaagaacttttgcggcgccacctgggagggcaccatccgggctctgaggcgcgagggataccgtgtcatcgcccccgaccaggtgggcttctgcaagagctccaagccctcgtcgtaccagttcagcctcagccagtttgcgtggaacacc…	CE1.hmm	8.8e-09
43	3	8870	g1221	#N/A	atggacggtcagaagccaaacacaaacgtggtcgagcctacagggccacaccacagcacctttatcctcctccacgagcgcggctcttcaggggcagagctccagcacatcctctgcaacgccctcctccccgcggtgatcagccagctcgtcccgggagcccggttcgtcttcccggacgggccgatcgccaacccggacggcagcagggactggtacgccctcgagcacccggggctcgagtgcggggaggcggggagcctggatcagtggcggcacgtcatgtacgcggcggagcaggtcgacatggtggtcgaggacgaggtgagggtcattggcgccgagaatgtctttctcggaggtatcggcaaggggagcgccgttgccatgatgacgctg…	CE1.hmm	8e-05
78	4	12317	g2370	g6128	atggaagaaatagcgcaaaggtctatcgaggccaccacggtaaatcccgactggctgccctgcggaaccaagttctggtatcgacaccgctatgagcctgaaaagtttcgcttcatcatggtggacgtcgaccagaggcgtcgtgacccagctttcgatcacaagaagctagcagacgccctagcagacaagacgggggaggagctggacgagaacactctcccattcacctggatcgagcccgttcctgaagcctcgtctgttaggttctcctttgctgaccagaaatgggagtacaagggcgggaacgacctcacacgatgggagggagagctctcggacagagctaaccgattcctaccgaaagagataccctctttaggcggtgactttgcgata…	CE1.hmm	1.6e-07
86	5	13043	g2612	#N/A	atggcgcccgataaactcgcgccgaatgaccctcgagtcaaggccgaaacggcagagatccgaggcaagacgtacaagtacattgtcggagagcccgagaacacacccatggcgactgtggtcctcatccacggcttcccggaccttggcttcggatggcgctaccaggtgccctacctcttgtccctgggcttccgagtcgttgtcccggacatgctgggctacggcgggtccgacgcgcccgagtctctggaggagtacacgtacaagagcctggcggcagacgtcaaggagctggctcaaaagatagtcggagacggagggcagatcatcctcggcggccacgactggggcggcgcgctcgtctggaggatcgccatgtggcacccggagctgatc…	CE1.hmm	6.9e-10
90	6	13616	g2803	#N/A	atggccttcacaaccaacgcaaccatcaacagcttcggcggccgcttcctcaagctcacccaccagtcctccgtcacgggcacccccatgaacgcgaccctctacctgcccccctccgcctcggcctccaagcccgcccccctcctcatctacctctctggcctcacctgctcccccgacaatgtcaccgagaagggcttcctgcacgcccacgcctccaagctcggcttggctcttctctacccggacacctccccccgggggctcgacctccccggcgagcacgactcgtgggactttggcagcgccgctggcttctacgtcgacgcgacaaaggacccctggagcaagaactacaacatggagtcgtacgtctccaaggagctgcacgatcttgtt…	CE1.hmm	7.9e-46
93	7	13853	g2882	g6672	atgtccagcaccggcactcaagtccagctcagcgacggagcaaatgttcgcgtttggctcttggggtccgaaaacaagaccaagcctcttgtgatcgttcttcacggcgccccgggactctcgagtcacacgtcgaccgaggctgggtacaagttcctcgctgataaataccgtgttctggtctacgacgcccggggcagtggagtgagcgacatcaagggtccctttaccgatgaacgttggattaccgacctcgatgagctcagggagtgggcgggtgtcgagacgtttatcctcgccggatactcctacgggggattcctcgccctgagctacgccctgacgtttcccggccgtctctccggcttgatcctctgcaacacttgggcatgcgggcct…	CE1.hmm	6.2e-05
116	8	15248	g3347	g8833	atgatagccccagcaatcttgacaatctccctctccctctccctcatcgcgggtctggctcaagcgcagctccctcccgcaaaagtctttagaacagactttaactcgtccttcaagttcaccccggcccagatcaaggccgcccagctcagcgacgaccttgtcgagagcgcccagaacgtcgtcaactttgagagatcccagctagcctttggcggtcccctggaagatgacttttacactctccctcctctgaccaacgagactggtcctctcgagcctggtcagatcctcaaggtccagcgcttcaccgatccaactgccttttccatcccgtcaaacactgcgctctcgcgcatcatctacaccacgacaaactttaacgggaccgtcatttca…	CE1.hmm	0.00018
152	9	18599	g4464	g10761	atgttttctctgcgacggatagcgacgacgacggcccctgctgctggccgtcagggtctccaggctgcaagtataagactgtactcgcagtctgttggcccattggtctatgatctacatgagccaccgcgtcccgttaccgacaagaggaaagcccccatcctctttctccacgggctattcgggtccaagaagaacaacagaggcattagcaaagccctggcccgtgatctcggacgatatgtgtacgccttggatcttagaaaccacggcgagtcgcctcacagcacccgtcatgactacctcgccatggcccaggatatagccgagtttatccaggggcatggtctcacagacacgactcttatcggccactcaatgggcgccaaaacttcaatg…	CE1.hmm	1.2e-05
172	10	19844	g4879	g11674	atgagcctcatctcgacccttttccgtggcctcttttttattcttcctgcatgcggaatggcccgacctgttgttgtccaccttgtcccaatctcgcctaaactcgctgaggtcatgattcgttgtcactccctcccagcagcggacgtggacgtcagtgctcaacgtcgcggtccccaattgcatgtgacatcacctccagccgctgcgagacggcgtccacgtcgctctgatcctggtccctctcacaacctcgacactgatgatccagaggcttctgagcttcaactgtcgcggcggctgtggtctcatctcagagatcttgtcgcgatggctattcccttcatcgggaggctgcgtccgtacgagtacgttgcgcttgtgggatcttttttcctc…	CE1.hmm	6.9e-05
192	11	21896	g5563	g12675	atggacgaacctcacagtcatggtcgggggcgcctggcattgccgcccttcatcatcgagccatcttcgcgccattctcagaatatcatcctgcttcatgggctcggttcaaacagggaaaagtttggcaaggaattcctcgaaaccggtatctgttccgacggcaaaaagttgaccgaaatcctccccggcgcaagattcatcttccccacgtcgaagcggcgtcggtcgagtgcttttcgtcgcgcgatgctgacgcagtggttcgacattgcgtcgttggatgacccctcgtaccgcagccatactcaactccaaggtctcgaggactcgtctcgagagatcctggacctgatcgaccaagaatcccgaaaggtgccccgcgagaagatcatcctc…	CE1.hmm	7.2e-06
218	12	23765	g6186	g13519	atgacgcagctccctttggcctttgagcacgccaacgctcacaactcgtgccagtttctctatccaacgcggagaggggactacctcgtccaggtctcttggcctctctgctggagcaaggagcggatcccgcccgagcacgagagcgagaagagcgtctccacaatctacgtcgttgatgggaatgcctacttctttacggctacggatattgtccgccgtttagagtttacaaaccacgccaggactatcattgtggctattggatatcccaacaagacatgcgtctttgacaagcgcaggactggagatctcaccatcccgtcttcgactcagacgtacgatgttccgcctggacctgatgggaagcctaatataggtccgtttggagaggcggac…	CE1.hmm	4.3e-12
227	13	24482	g6425	g13782	atgacggctcctcactccgcggccgtccagcaggccatagactccactgaccctcatctcacggaccctcccctcctcaaggatcactcagacttcaagtcttacaccaccagccgcttcgagtattccggtgtccgggtcttctaccgccaacatgccaaagccgagcagctgcccaagaaccctgcccctctgccgctgctcgtcttcctccacgggctcggtggatctgtcgcccagttccacccgctgctgagcagtctcgtcgacctggccccctgtctggcaatcgactaccccggatgcggacggtccgagttctcggtcaccagttgggaagcttacacgacagaggccctggtagagctcctcgagatcatcatcgaggaccaccgggac…	CE1.hmm	3.4e-08
230	14	24824	g6539	#N/A	atgcttctcctcactctcaccctcctaggggccgcccacgccctcctcgtgcccgctcccccaggcccctactctgtcgccgtcaagcacatcgagctcgtcgacccgagccgcatcgacccctttgcccccgagccaaacaccaagcgccgcatcatggcctcggcatacctccccgtcgacgcccggtacggctgcgagaccatgggtgtgccaaaggggacggttgagaagtttgagatggagttttgcgacatttcgactgtcaagcgtgataagaaggggaagaagaaggagtttcctgttgctatcttttcccctgggtttgcaggcacgagacttgtctatggtgggcatgcgaggtcgatggcaagccttgggtacatcatcatcactatc…	CE1.hmm	4.7e-07
259	15	27968	g7587	#N/A	atgattcttgcaaacctcgaaaaagttgccctcttggcagcgctggctgcctccagcgtcctcgcagataccccgttcccagactcagccacctgcgacgagaactgccaggagcgtgtcttcaacgccgcctcctggatctcggagcagcaatccgaccgaacctttgacttttacaaggtcccctccagcttctctgacaatttagcccccggtgtggttctcgaggcagaggacgccacgaacctcaccaactacctcgttcccagcggtttgaccatgtccagaatcatctacaccaccgaggacattaatggcaagattattccagcttctgcctatgttctctggccctacagcccctactcgacgaattccaactccaagaagcagagcatg…	CE1.hmm	3.7e-07
283	16	30038	g8277	g2499	atgtacgagacggcaaaagaccagtttgtcactgtcgatggcatcaaattcgcctatcgacgcttcggtagagatcatggcgtccctcttgcgctgctcatgcactttagaggaacaatggaccattgggatcctgccctggtgaacccaatcgccgccaagcgccccatcgtcctcatcgacaatgccggcgtgggccgctccgagggcgaagttcccaagacgtttgccaagtgggcgcagtactacattgacgtcctcggcgcaatcggcgtcaccaaggccgacgtcctgggcttctccatgggcggctgcgtcgcacagctcgtcgccctcaacgcgcctaatctggtccgccgactcatcctctgcgggacgatacccagcgccggcgagggt…	CE1.hmm	0.00029
288	17	30326	g8373	#N/A	atgaccctcggattacctcaacgcgaatctttcgctgctcgtagcggcaacacatactcgtacatccacatccagccggcatcgcgagacacgaccctcctcttactccatggcttcccgtccaccctcagcgactgggtccatcaaatgcgccatttctcatctcaaggatacggaatcttggctcccgaccttctcggatatggcgacagcagcaagcccaccgaagcccatcactaccggctgaaactaatggggaatgagttgattgagctactcgaccacttgaacctggcacaagtcgttggtgtcggtcatgactttggtgccacgctcctctcacgcatggcagcgtatcatccggaccgctggacttccctcgtctttctcgccgttgga…	CE1.hmm	5.9e-05
302	18	30980	g8591	g2863	atgagactttcaagcatccttccctttgcgcttggcgcattggtcaccacaacgatcgccaatgatcaacccaagcaagcatggcccaagactcagagcggccactactccatctcaaacttcacctttgactctggagagaccctcgacgaacttgatcttcactaccgaacactggggaaactcaaggtgtacccagacggatcgaccaacgcggtgctcatcatgcacggaaccacgggctcaaacgagcagttcctcaacgacgaattcgcgagcgtcttgttcaacccgggccaagccctcgacgccaaaaagcactttgtcattctccgtgatggcatcggacatggaaactcaagcaagcccagcaaccatgctctccgcgcccgcttcccg…	CE1.hmm	7.8e-12
324	19	32651	g9148	#N/A	atgactcgaccagccgctacgcaacagattatccgagaaacactagaactctccattaatggcttgaatgtacggctctcaacagtctggcgtgatggcctcttgactcccatcctcttcctgcacggcttcggcagcacaaaggaagactatgtcgacatctctctcaacaagcaattcgccggccgcccctttatagcctacgacactcccggcagcggtgaatccaccatgtcggacctctcgcagttgtctatgcctctgttcgtctccgtcgccgagttggtgctcgcacacttcagcgtcgtccagttccaccttgtcggccactccatgggcggtctcgtctccgtccttctcgcacagcgccacccgcaatctgtccgcagtttcgtcaac…	CE1.hmm	2e-07
335	20	33710	g9501	g3850	atgacggcaaccttttcccccgagagcgaccgtcgctactcggacgattcactttcttcggtttctaccacgagcctcgtctttgagagaatacaggaaaagacagagatggacgccgacaaggacaaggagaaggaccctcgcgccctcgacgacgaggatcccctcagggaggacgacgacctcgagacgggtccgttccttggtcctggtgcctcgcttcaccgcgagcccatggacaagggattgcgccggatcctcatcatcatcggcgctgtctttatcggcgggtggctcgccggtctcggcatctttatcgcatcgggctcataccatcacgagagcgacaccgagcacgacccagatgccaattcgcgtggctcgggaaagtcgctgtcc…	CE1.hmm	2.9e-09
356	21	34658	g9817	g4173	atgacgcagatgacggctgtttcccacgctcgtgtgcccaacacgtgtgagtggattgctcataccaaaagaggagactatctcgtccaggtcgcttggcctctctgttggggtgaggatcgggttgcgccagagaatgaggttgtcaacactctctatctcgtagacggcaatgcctacttcttcacagccgtcgacgtcacccgtcgtctagagtttacaaacagcacacgcaccgtagtcgtaggcgtcggctaccctcccggcaaatacgtctacgacttccgtcggggacctgacctcactccccccagctccgacgggacatatgatctccctcttgactccaagggcaaccctcgcaccgacatcagcttcggcgaggcgcacgactttctc…	CE1.hmm	2e-14
362	22	34934	g9909	g4268	atgccgtaccttgatatcgagagcaagaggttgttctacacccaggtggaagccgaatctccccgaggagagtcttctccggtgctggttttcatccatgggctcgggtcatctcattctttttatacggcggtgatgggccagcttgcggctgcagggtattcttctattgccctagatgtctttggaagcggcctctctgagttggtgccaggcactgacgatccgacctttgactcgatcgcccaagatgttgagagtctcgtgtccaaactgagcatccctattcagaatgtcgttgccgtcggtcattcaatgggtggcatcgtcgtggccaagcttgcggcgagatgcaatctgcgcggtgcagtcctgatcggaccagttttgcccaagcca…	CE1.hmm	0.00018
363	23	34997	g9930	#N/A	atgcagtcgaccaactttatcctcgcctccctcttcgcccatggccttgctgccagcaaagcctacgcccctgactccctggccttgacccagccgtactacccacctacagccgactgctgggagtacaaagtccccgtcaccatcacctcggagaatctcatctttgactttcccgactggaaggacgactacgctctccaggactttttaaccgctgcgacaactcgagccagcgctggctacccgagccccattgtcggtaccaagaatgagaccgagacctttgttctcgctgcctccttctgcacgccaaagaagtcccacaagaaaaagactgtcattcttgctactcatggcatcgggcaggctcgcactcattggaactctgcgtaccag…	CE1.hmm	3.7e-07
379	24	35672	g10155	g4522	atggatctatccaagcttacaaagaagactcttgaagtctctcgcggtttcacatacacctactacacttcgcctgcgcagggcaccaagccaactctcattctttttcacggctggcctgacactgctctgctctgggccggcctcatcaacaattatctcgtcacacatggctatggcgtcgtcgcccctgattgcttaggctatggcggaacttctaagcctaccgacgtcgcctcgtacgcctataagcacatgactgccgatatggtggaaatcctcgacgcagagaagctgtccaccgtcatctccgtgggccacgactggggcagcgccgttgctcagcggttgtacaacatgcacccctcccgagtcggaggtctcatcatggtcaacgtc…	CE1.hmm	4.1e-06
405	25	37685	g10826	g5216	atgtccaatctccttacattcgcaggcctcgcgggtctcgttgcgcatggcgcactggcagcaagcctaggtgcctacaacgtcgatcccaacagcgtgtccgtgtctgggatgtccgctggagggttcatggcggcccagctgggcattgcctactccagtactttcaaaacaggcttcggtgtgtttgccggtggcccctacgactgcgctcgtaaccaacctaacccgtccatcacgaagccagtcgccaacatgaactcctggagtgggagtcaaattgaccccgtcgccaatctgcaagatcgccagatttacatgcaggttggatctgccgatacaaccgtggggtcgaagcccatgaatcagctcaaggcgcagttggccaactttaataat…	CE1.hmm	8.1e-12
414	26	38315	g11036	g6996	atgtttcctcccaagctcccgagcctcgccctatctgttcttctgaacaatgtcgcatatgctgcgtcggatcgatgcacgcccgacactttcaccttcccagacattctgggcacaaagcacatcctgacgacggcggcaaaagtggaagggtacacgggcttccccaagctcaagccggaatccagtgagattggccctgaaggcgtgaccttctgcaacgtcacagtatcgtactctcacccaggcgaccaggatgtcgtccacgcccatgtttggctgcccctttcaggctacaagagccgcttcgtcggcattggaggcggaggctggatcactggagagattggcgaggatgtaatgtctgccctaacacaccagggctacgcgacagctgcc…	CE1.hmm	0.00011
419	27	39002	g11265	g7231	atgtccgacgagcagcagaacaagagcaccgtctttcgctggctcctcatctttctcgtcccaatcgtcctccttgccctgtggaattacaaaccgagacggctagaagataaagtcgacgacatgtccatcgcccccctcgtcttccccgcggcctcgcgccacacggccaccgtcatcttcgtccacggcctgggcgacacgggccacggatgggcgtcggcggttgagaactggcggcgccggcagaggctcgacgaggtcaagtttatcctgcctcatgcgcctcagattcccatcagcgttaacatgggcatgaggatgccaggatggtttgacgtgaagcaactcggcggcgacgtcaacaccctcgtccgcaacgaggatacagagggcatc…	CE1.hmm	1e-10
430	28	39422	g11405	g7377	atggcctcgtacttttcgcgcctgagccccgtgcccgcctttcccgagtacaccggtccttacaaggtcggcaccgtcgatgtcgagatccccgtctcggagctccaggctccctctcccgccccagagggcgccgacggcatccacacgatccagtaccgcatgttttacccggccgtgtctgggtctgatgagaagcgcattggttggctgccgactccccagcgacagcatcttgtcgcatataccaaattcctcggaattggccccatgctggccgagctgctctcctttcttccccgacacctccactacacaaccatccccgtccacaagaacgcgaccctcgacgatgcgacgaccgaaaacaagcgatggccgaccctgatcttctcccac…	CE1.hmm	0.00034
491	29	42188	g12327	g8304	atggcagaagaccaactgcctgatcaagatctctttttccgctcgtataatgaatcatctcccatcactgccgtgcttatccatggcctcttttcttgcagcctcgagtgggaacacgtcgtgccccatttgacagactaccacatcctggtccccgatcttcctcgacattcccagtcgcggaatattggcccattttcattgggtctagctgcggatagcgtggcaaatctcatcaagaaccatgcacacgatggaaaagcccatgtcgtcgggctctcgctaggcgggttcgtcaccatggaactcatccaccgccatccagcccttgtcggctccgcctttgtcaccggatcagcaccgttcatgccctggcaggtgtgggcggcgaagcggcca…	CE1.hmm	9.6e-10
504	30	42659	g12484	g8462	atggagttccccaacacctctctcatcggcggcgctgctgacatccccggcaacgctcccactcccatcctgaccttcagtcccgtcgtcatccccatcgcagaccgcagggttgccctggagctcaaggtcacggctccatccactggagactcgctccccatcatcctcctctcccatggccatggccccagcaactacctctcctctttcaagggttacggtcctatcgtcgacttctgggcctctcatggcttcgtcgtcatccagcctactcacctgagctccagacagcttgggttcgagctcaatggtgagagtgtccgggaactgttcctggactcgcgggctcaggacatgatccgcatcctggataatctcgacaccatcgaagagact…	CE1.hmm	8.7e-08
509	31	42908	g12567	#N/A	atggagttcgacaagctggaggcgaacgatccgagggtcacgtcgggcacggcgtttatccgcggcaagacataccactatctgcgggctgatccggaaaaagagccccttgcgacaatcttcctcatccacgggttcccggatcttggctacggctggcgatatcaggttccacacttcgcatcactaggctatcaggtcgtggcgccggacatgctcggcttcggcgatactgatgcacctgaccagccgagccagtatgcgttgaagagcattgccgaagacatcaaggagctggcaaacgcgattgtcaaagacaagagaatcatccttggtggacatgactggggtggcgccgtggtctggcgcaccgccatgtggtttcccagtcttgttcag…	CE1.hmm	3.1e-06
524	32	43631	g12808	g9687	atggcctggataccggccctcgtttcactcctcctgctcgccctgccagcggccagggcgtccccaagtcaaagtccctcctatgccaatggatgcgctggcttgggagagagggtccagctccccaatgccaccatttacgtctctgagcttgtcaaggccggcaccaacctcacttttcccaactacgacccgacttgcgctctcacctctcaagtcgtcaggtccgacatctgccgtctcgcattcaacgtctctaccagcgcagacagcagcgtccgctttgaggcatggctgccgttggattggagtggccgatttctaggcgtcggcaacggagggttgggaggttgcgtcaagtatgatgacctcaactacggctcttcccatggatttgcc…	CE1.hmm	0.00017
594	33	47237	g14010	#N/A	atgaggtcttcatctttcaccgccactgtcatcgtggctgccctcgctcacgcaggcttggcaattgccgaggccgaagagcacccttttttgaaactcaacgacgacgaaaacatcaactttgatatcctcactggcctgggccagatggtaaacgacggcgcagacatcaaccctgttctcgaggttgcaaagaaaatcaccccaggagactgggacagctacaccgaggcctggtttgaactcgccaatcagacaaaggccaaggcactggaccccgaaatcgcctacgaccccgccaacgtcagggcgagttggttctccgtggccaactactttcgtcgtgcggatgtgtacaatcgcgctgactgggatgacccacggatcaacgactactgg…	CE1.hmm	6.1e-06
600	34	47567	g14120	g13280	atgaaactctgcatcttgtcaacggcatttctactctacggcccggctatttcagccaaagactcaagccatggatgttctaatctcgagattggaacctttcccggcctcgatgtccttaaggtcgcagaaaatgagagacaaaactacacgccccccggctctcagctgacagtcgacatctgcaacctcacaatcactcttcagcaccacggcgccgacgatatcgtcatcgtaggaatatggtttccactccaagactggaacagtaggttcatggcaacaggaggatcgggtatttctgccggcgaggagataaatctcgtcatcccggcggcccaaggctacgcggctggcttcacagacgcaggactgacgctcaacaacactattgactct…	CE1.hmm	7e-05
–	–	41531	g12108	#N/A	atgtcgtgcccctccaaggcagttcttctcatcacgggagcctggcatgttccagaacaccatcacaagctcattgagcaacttgagttggacgggctgagggtcatctgcgatcacctgcctacaaataacaacactattcccccggatgcaacagtggacgacgatgtcaagttcatcaaggatactgtcgctaaagaagctgccgcgggcactcagcccacagtcatcgggcactcttggggcggaatgatcgcctctgcagcgctcgcggactttgccacgacgacaggctccggcaaaggtggtgtcaccaacatcatcttgacgtgttcatttatcccagaagagacggactcactagctggtctctttgggggaaaaccgccgccatatctg…	CE10.hmm	0.00037
–	–	12407	g2400	g6160	atgcccggccccgatatcctctccatcccgccagccaagctcgtcagcagcacctctcacgtcctgccgggccagctgagcgtcacagagtacttcttcgaggtacccctcgactacacggacctcgagggaccctccatcaacctctttgcccgtcgcgtccgcaagcacgagacccccatcttcccccccgaggaggatgaagacgacgccgccgccacctctggaggcgaggcccccaagccttacatggtctacctcgagggcggacctggcttcggcaaccgtgagccccaggaccaccccctcacccgccccgccctcgcgaaagggtaccaggtgctcctgctcgaccaccgcggcgtcggcctgagcacccccgtgagcgccgacatgctc…	CE10.hmm	0.00025
–	–	14459	g3084	#N/A	atggcaggaaaaaccgcattggtggccttgttggccctcgtctccttcggctcagctgccatcgacccccctcgcaagccttatcagcctgtcggcggtggcgatcgcattctcacattcaacgagaccagccccagtgccaagatcaagccggcaaccttgagtgtcgagtggtcctcagctggcaccgatggcaactacatcgtcaccaacgacgccggtgatcttgttctagaggacattgtcaccggcaagagcagcaagtttgtcactgcggacaagctgcccgaggacgtccacgagaactggattaacagcgatgctaccaagcttctcatcgcctccaactacaccaagcagtaccgctactcgtactttgccgattacttcatcctcgac…	CE10.hmm	0.00012
–	–	12113	g2302	g6057	atggccaactccaaccctcctcagtcgccctcctcctccagttacctcgagcagaccgtgtctatactgacctcggtcgccggctacatgcgtctgcctgcgttggcttccacgggcatcgccgccatcctcacctcgctgctgtactttaagcaaaaggcattgatttatccgagccacattcccgcaaactctcgctccgacgttcccaagccttcagactttggcatcaaaaacttcgaggagctgtacatcccaaccgatgatggcgagaagctctcagccttctacatccgtggccctcgcggccacaagaactcgaatgtcaccatcttgatgttccatgggaacgctgggaacatcggccaccgattacccatcgctcgtatgatcatcaac…	CE10.hmm	3.8e-05
–	–	29615	g8136	g2358	atgcccccgctcatctttggtggcctgtttgtggccctgtggacctggaagtgtgccatgatggtgctgttccagaacgccatcatctacaacccattcctgccgcccaatgcccggagcatgcgcatcgacgagttttcgcgcgagtgcgggggcgtccggtggagggaggagaggatacggtctctggacgggaccgagattgccctgtgtgtgtcggatgtgccgcctgtgtctgctgatgggatcaagaagcttgtctatattctctactttcaaggcaatgggtcctcgatacctccaagacttccacacctgtcttggatacttcgtcgagcacgagacaatgacccatcagtcgcctacaccatggtttgcctgagttatcgaggctattgg…	CE10.hmm	2.5e-05
–	–	35849	g10214	g4579	atgaagcttttgacacacatacttttcgcccaatcggcctggagtctcacctctgtggcacagcaaatccccccagccgtgcccttctcgacaggcttcaactcctccttcgctttgaccccggctcagatcaaggcagccggactgtccgacacggtcgcatccagcatcaatgccatcatcaactttgatcggtccaacctcgccaacggaggccctagacaagacgatttctacactcttcccccaaagcgacccaatctgcgacctggtcaggtcctcaaggcccaggaagtaacggaccctgcgcctttcaacatcgcgtccggatcttctctgagcaggattctgtacacgacgcaagacatcaacggcacaatcattcctgcgagtgcctac…	CE10.hmm	4.2e-06
–	–	44462	g12085	#N/A	atggtcaactttatcaccgtcaatggggcgaaactggcctatgaactgagcggcccagaagatgcgccgctgatgattaccctccacggcggaagaggaatgggtgatcacagatctgattacagagtctacagccgcctcaatgaccgtctccgcgtcctctcgtttgattacaggggacacggacagagctctcgcaccaagccttatagctttgagcagctggtcgacgatatagagggcgtgagaaggcatttcctgggacaggagaagcaggtcattatctgcggcgggagctttgggggctttcttgctcagcagtatgccattacctatgcgtccagggtctcgcacttgattttacggggaactgcaccatctcatcaccacgaggagggc…	CE10.hmm	8.1e-08
–	–	5324	g39	g40	atgcctgctcttgatcactacctggagcaaatgagtagtatccccttttatgggatagcactctttgctcttgctgcggtgggaagtctctttcatcacggcggacgccataaagaagatttacggccacaagtcaaacatcgccgattccgtcgcctcctcgcccacgccttctcagaccgagctctgcgaggacacgaggagatcatacagcactatgttaaaaagtttgtcatgcggcttggcgagatgaacaagggcgagcttcttgacattgtccgatggtacaactttactacatttggcatcattggtgacctggcattcggtcagtcgtttgggtgtctcgacagcggcggctaccacccatgggtggccatgatcttcctgtcggtcaag…	CE10.hmm	5.2e-09
–	–	14837	g3209	g8687	atgttcaactttcacctcagctatcagtggcttcacttcacccggccgactggccgtcccgcgcccgtccccgagggcctcgagcggttatgggtggacacgccagagggccgcctcgagctcctctccaacacgccgtccatcgtcgtggagcgtcggggccctcccatcgtcttctgccacggcggcatgggcggcgcctgggtctggacagagtacctgcagtactttgccgtgctcggcatccagtgctatgccgtctcgctgcgcggccacggagactcgtggcacccgtcctacctgcgcatggtttttgctacgccgcgcagcgccctggctgaagacctcgtcgcggcgattgaatgggttcaggtccatgaggagagccaggtcgtcctc…	CE10.hmm	3.1e-09
–	–	6311	g368	g389	atggcgtcaaagaccaccgctccctacggggattggaaatcgcccatctcggtcgaatctgttgtttcaaagacccgaagcctttctgctcccagggctagccccaagtcaggtagagccttttacaccgagagcagggaagatggaagtacagcaattgtcgagatcacaaaggacgggctgaatgaggttctcccagtcgagtacagcgccaaaaacacagtctacgaatatggaggctcgccctacgccatcctgcccgacggccgcatcatcttctccaacaagggcaacacggttcacatcctcgacccagacaccaacgaagtcacccacttgacctcatctcccaacttgagatactcggactttgatgctaacccgtcgtctccttgggtg…	CE10.hmm	1.1e-09
–	–	36293	g10362	g4731	atggcgaactcggccctccggcccaccgtcctggcgcttggcctgactctgggcgtcccagccgtgctctattttggcattctaggcgccttgatcatcgcgccctcgctgcaagctcacttgatctacctccacaaggtcactttgacttggctcaaggacctcaatgtccccgaacagttcggcttcgcccatcaccaagtcaccccattctacattccaactcctgacggtgtgaatctgcacgcttggcatgttcttcctcttgcggcctaccaggcgaatcaggaggccctgctggcacagggaactgaggccgggctcgtggacgactttgagcgcaccctgaactttcgcctgctcaaggagaaccctgatgcccgcctcgtcctctactgt…	CE10.hmm	9.7e-10
–	–	25007	g6600	g13966	atgggctccctaccccctcccctcgtcgtgccggcctcagccgcccacacccacaccgtcgtgtttctccacggccgcggcgactcggcacccatgtttagcagctccctcagatacgcgaccgactcgggcagccgcactctggacgagatcttttcctcgttccgctgggtcttcccccaggccccgacggcctcggccgcggcattccccctcgacaggatcaaccagtggttcgacgtctggaacgtccacgactttgccgaccgcgaggaccttcaggccgtcggcctgcgggcgagcgtcgagcgcatccgtgacattctacgcgacgaggctgccctcttggaaggtcactgggaccgcattgttctcgccggcatcagtcagggcgccgcg…	CE10.hmm	7.6e-11
–	–	32159	g8984	#N/A	atgctctccaaatctactcacgtctacgcccaccacggcctccctctcgaatgcgacgtctacacccaagacgccgcctcagacacacacgtctttctctacttccaccctggaggacttgcaggctggggtcgcgagtttatcgccccgtggctcgtacaggcttgtcgggagcgcagatggactttgatcagcgcgagttaccggctcatgcctcaggtcggggctcacggccttcttggtgatgtttcggcggcatacaagtttgcaagatcatggggtgccaaggatggacagcagaggcctgtcatagtcggaggtgccagcgctggattcttcatctctgccgtgattgcaaataattgctcaccgccacctctggctctgtttgccatctct…	CE10.hmm	3.1e-12
–	–	35075	g9956	#N/A	atgcccgacaccaagatctccctcgtctcttatcccctagcacccaaggatccagtttctgttgcgttcccccagattgaaaagacctacagagcactcgtagaagaggcagcatgggccggtgaagctgtcgttgttgctggagatagctcggggggcaacattgcgctcgccgtggcaacatggactccgagggaatcacagaagcaagatttgaagccacctatagctatcctagctatctgtcccaccacagatctccgacatgaaaacctggatatcaaagcggccgacaaggtcgacccagtgcttaccttttcatgcattaactctacagccaggacctggtgccccggaccttcagactctagccagtcgggatcttcacctgggtccaac…	CE10.hmm	4.8e-13
–	–	36977	g10590	#N/A	atgtcttggagcaactacatcgaatcaaacataaccataatcatcctccacggccgaggcttcaacgcccaaaagttccacggacctctcctcccatccatcaccctcccccacgcccgcctcgtctttcccacagcacccctcgcaagagcgaccaagtaccgccgctccctcatacatcagtggtatgaaggtaccggcgactgggagcccgaggcgcgaggtgagatgcggcctagtgttgagtacatccacagactgctgagggatgagattgagattgtggggggtgatgcaaagagggtcgtgctgatggggtttagtcagggcggtgccatggctttggtgagttccctgctctgggagggagatcggttgggtggtgttgtggtcatgtgt…	CE10.hmm	6.8e-14
–	–	35771	g10188	g4554	atggcccgaaaaagagcactcacgctgcgttccggcaatctcggccccgagagccagtccgagaggccctccaaaaagctccgcctctcatctccgcccatgtctcctcgctctccgagaagccgcccccgaaagcaaaagtctacgcgatcgcgggtttcgccaagcccgtctgtcaaatccgagcagtcgcaaacagagaggatagaggacaccattatttgcgccccgatcgagtcgtggtcgccgattgatgaggatgaaagtgaggcggatgtggatattgaagagccaacgacgaggtcgctaccattcgatcaggtcttgaacgctccgtccaaaaacaccatcattcagttccccaaaggccacggatcctggttcatcctccgctgtgac…	CE10.hmm	3.5e-14
–	–	49238	g14677	g2180	atggaggccgtggcaccttacgggacatgggcgtccccgatcaccgtccaagcaattgcatccatggccaggactttcacctgtccaagagtcaatccccaatctggtcgcgctttctttggcgaaaccaatccggacggccgcaaaacaattatggagataaccaagtctggtttgagaacggttctaccaagagaatttagcgcagaaaatagcgtctacggctacggctccgcgattttcggcgtcctaccagatgaccgcataattttctccaatcgagatcgaaccgtctgcctcttgaaccctgactcgggaaatgtcaccgaagtatttggaagtccggctttacactatggtagcttttctaccaatgtatcgtcgtcttggatcctcgcg…	CE10.hmm	3.2e-14
–	–	48803	g14532	g14717	atgccgtccatcctatcagcaggccttcagggcaagctccgtaacatcattgacgagtacacatccgggggcgccgaccgccagattccgggcctagtctatcttgccttcagaaacgatggtcagccaattttccagcactgctccggcacgagaggcatgtcctctcaggacttgatgtccgccgatacaatcttctaccttgcttcttttacgaaggtggcaacttctgtctcttgcatgcagctcgttgagtgtggccagttgcacctcgacaatgctgatgaggttgaaagaatctgccctgagttgaaagatataaaagtcctgactcgcactggcgatggcgggtttgaactcgttgagaagaagaggagaataactttgcgaatgctcttg…	CE10.hmm	2.7e-16
–	–	49241	g14678	g2181	atgtttaaatcctctcacatctccatccccttgttcatgacagcacctgacggcatcgaactctgtagcatcctgggccccgtgatctactcacaggctatggcgaagcggcagacgagaccctggggaagctgggtgatgccaaccgctatccacaacacctcagaatggcacgcttcctcagaatatttctccaaaatccacagtccagccttcggcaaaatctctggggcatctgaccctcaatcatctccgtgtggaaagtattttgctttcacgggaagtacgcggagggcgctagaagggaagcctatctcgcgcgtctgcatcaccgatgggcaaaaccttagcatcattcaaaacctgaatgaagacagcaacgaccattcgcctaaatgg…	CE10.hmm	5.3e-17
–	–	18173	g4322	g10608	tatggcgagcacagccgccagaagctgggtgtgtggcgcttctcggaccgccctgaccaggagactggctactgggttgtgttcattcatggaggcgcctggcgtgaccctcgaaacaccgaggacgatttcgccgaatccatcaagcgcaccgttatatccggtgccgttgcgctggaggatgtcaagggtttcgtcagcattgactaccggctgtcacctcaccccgagtttcctcatgattctgccaacaaggctgaagcccgcgactccaagcaccctgatcatatcgaggatatctggtcagctctcaacttcctgcaggacaagtacaagttgtcggacgactacatcttggtcggccactctgctggcgcaacgcttgccttccagctgttg…	CE10.hmm	4e-18
–	–	41834	g12209	g8186	atggctatgcaacaagacgcctttgtcagcccatcaggcggtggcgtgacagagccccagcccatcgctatcgccgcccgtggaaacgagataaccaggcttgatgtgttccaaaaaacagcagacgatattagtccggcgagggtacaacagttgatggcgcagatgaacgcggagcaacctgttggagggacagacatggtgcacggagacagctacgcatttgcgagcgtcaactacaccctcatcccttctgtcacggtggaagaacaggtgcaggaggtggcaaacgcggtgagctttctggtcaagaatgcctccgagtttggatacgacgacaaacaagtcatattgatggggcatagctctggggcgcacgttgtaactctgctgggcacc…	CE10.hmm	4.6e-19
–	–	9050	g1281	#N/A	atgacgagacaggccacccggttcacccccgaggtgctgctgtcggccccgcgccgctccaccggcgtccccaactccactggcgagctcgtcctctacacggtctcgtcctactcgttcgacaagcacgccaagtcttctcagatccgcgtcctcagcatcgaggacggctcttctcacctcgtctcggaggactcggctgcgagcgaccccatctggattggcaagcatgagattgcctttatcaagacaagtgagaatgggtgctcgatgctgtactcccagcacgtctttgacaagtcggccatcgcaaacccaaaatccaaggccatctctcacaacgaggttgctttttgctgctctgccttgaccaccccccagggagacatgtactggccc…	CE10.hmm	3.6e-19
–	–	42485	g12426	#N/A	atggcaacccactggactgaagagtcgatctttgactcgtaccacatcattgaagagacattcaaagtagtctcctctgacgagatcaagaccgctgttctgatccccaagaacctcaagcccggccctcaccccatcatctatcacctccacggtggttttctcgtcaccgcccacggcctgtttgccggcttcttcccaaagtgggttgacaagctggctcttgagcattcggccatcattgtgtctcccgactaccgcctcttgccttcggagaatggcgtggctgatgtgctcgaggacttggaagattgctggcagtggacaaagctgaagttgcctggcatcttggaggccaaggcccctggtcaccttctggacttttcgcagactctgctt…	CE10.hmm	2.8e-20
–	–	19808	g4867	g11660	atggcgcttcccacctctgatctcgaggcttatgtcttcaacactgcacctccgctcgaccctgcctggctcgagtacgaagagcaagtgaggcagaaaggaccgccccgggtattcaaatctgtcttggaaaggcaacccgtctatgcccgggaatgccgtggattacaggcgcagatgatggctcctggggctcgagaccatgacctttcccaaggtgttgcaaagaaggagtttactatcccctcgtctctggacgggtttccaatccctgttctccaactggagcttgccgacaacgaggcttctgaaccggaagttgtcattgtatactaccatggagggggcttgaaggttggcgaagccgatagtgaggagctatcctgtcgtcacctggtc…	CE10.hmm	2.6e-21
–	–	47582	g14125	#N/A	atgaaatcctacaccttgctggcggcgttgtggttgtgggccatcgcccaggcaaaacagtttgacgcatatcttgtggatcttagccatcagcagccacgttccatacgtcatggctgggataatctcactgttgaaacgaatacgggaacctttatcggaatgtataatgatacatatcccaacgtgcgccagttcctgcgcatcccctttgcccagccaccaattggtgatcttcgatttgagccaccccagaagctcccccgttcatctaaactcttcgattccactcacatcggccctgctcttggggcactcgtagcctgcccacagtacgtctcctcgcagcacgtcttctggaaccagtacgcaccgccgaaccccttaatgagtctgggc…	CE10.hmm	2.5e-22
–	–	43382	g12725	g9609	atgggacttatgaggaccgcgacaggtctagccttggctgcctcgtgcctcgtgcctgtgacggcggccgcggcttgtccttctagccgacccagcgtgcccagtgtcgtcattccgcaggccacgatcaaggggttccacgatgaccattgcaactcggtctacctgggcatcccctttgctgcgacgacgggcggagacaaccgatggcgtgcgcctcaagatgtccccaacaccaagtccaccttcaaggccctctcgtatggcccgacatgtccccaggccatctccaacgaccacttcacccagcaagatgaagattgtctgaacctcaacatctgggctccctccaagggcaagaacctgcctgtctttgtctacatgtatggcggtgccatg…	CE10.hmm	9.1e-25
–	–	23570	g6121	g13451	atggcggatacttttattgcgatccaaacaccatccagcctggttcaaggggttcaggatgagaggccgcagtgtccacagcccgatgtcgacgttggccatctccttcgcctgccacagagcgtgacagccccaatcattgcacaagacgaattcaactgtctgaacttgaacatatcttgtccaacaagcgctgacagagaaaagaaagggctgctaccagtcttggtatggattcacggtaattgctttgagccccaagacttgacctatcccacgcggtttgtggccgaatcggttgatcttggtaagccggtcatcatcgtcaccttcaactaccgcctcaacatctttgcctttggtgatggcgtgggggagaagaaccttgccctccaagac…	CE10.hmm	3.1e-25
–	–	18986	g4593	#N/A	atgggcctgcttccctgccaaactggtcgtgggttgcccagcctaaagcttccatgggccacttacaaggctggttgtttgggtgaagagatatacggcttcatggatgtccgtttcggggccaagccagaacggtttggtatgcccaagtacccccaagggcttgccgacgatgccaagcgcagcgataccgcttgcatccaggtcgacacgaccagctcaaacaagccgcctggaagccgcaagcgtcttggagatcctaaaagcggtattggaagaaagaaatcacctgccaccaatggaagtgaagactgtctgttcctcgacatatacgtgcccgcctctgcgttcaagcccaatgctgcgccgttgcccgtcatcgtctggttctacggaggc…	CE10.hmm	2.7e-26
–	–	31112	g8635	#N/A	atgtcaagccccaagtccttccgagcggtctacaagactgtaggaaatcaggagattgatgttgacatctacttgcccggcccagctggtaacaagggcaaaacaggatgcccagttcttctcaattttcacggcggagctttcatgcttgggtcttccaagatggtcaacaaggatcaggttcaagattgtatcgaccgaggatggatcgtcctggcagcaaaccatcgcctatgcccccaggtaaacattctggaggggccgattcaagacggccgagatctgcttgagtgggtatacgccggcgagcttcagagggccatttcgtcgtctactgagactccctacttggttgatcttgaccatgtgtttgcattcggcacatcggccggtggaacc…	CE10.hmm	1.5e-26
–	–	33281	g9358	#N/A	atgatcctgggtcccatcactctcgtcgactgcgccgtctttcttgcctttctcgcaccgcagctcttatggcaggttggctttttcacaaccctcatcaccggtctccgggctctgccctttctcctcctcgagctcccatttgaattcattcatgagcgctaccttactcatccaagccggcaactcccattcacgcaaagcgccaccttgtttgaggatctggtaatacgctgcgtgcgatacgcctttgccaacatcccctccaaagttgggagagtcttcttttccaaatatgtggccctcccctttctccgatggcgaatgctctgccatggctacggcaacactcagacacggggcacatggatcatgcatcagcctgagcatccgccagac…	CE10.hmm	1.2e-26
–	–	19004	g4599	#N/A	atggaactcaaaaagcttcttgttggctctatgggcctgcttccctgccaaactggtcgtgggttgcccagcctggagcttccatggggcacttacagagctggttgtctgggtgacgagttatacggcttcgtggatgtccgtttcggggccaagccagaacggtttggcatgcccgagtacccccaagggcttgccaacagtgccaagcggcccaagcccagcgatactgcttgcatccaggtcgacacgaccagctcaaacaagccgcccggaagcagaaagcgtcttggagatcccaaaagcggcattgggtcaaagaaatcacctgccacaaagggaagtgaggattgtctgttcctcgacatatacgtgcccgcctcggcgtttgagccgaat…	CE10.hmm	1.1e-26
–	–	5426	g73	g76	atgccttcctacgcagtcaagatcctcctggcagctctctcgagcctgactctgtcagagtctgccgctctgccagcttctgctccctcggttaagcttccccagggaacctataagggtctgcgcaacgtgcactattcccaggacgagttcttgggaattccctatgcgcagccccctgttggccctctgcgcttcgcctcgccaaagccaatcacaaagccctttggcaagccccaaaccgctaccgagtatggtttgatgtgcatcggatacggctctgacactcagagtctgggcaaccccgtgtctgaggactgtttgaccatcaacgttgttcgaccggctggcaccaagcccggcgacaaccttcctgtcggtgtctgggttcacggagga…	CE10.hmm	7.7e-27
–	–	38453	g11082	g7043	atggctggcttttcctatgttctctgggcgttgacgctgctgctgtctttttcccaagcagttgaccccatcattgacctcggatacagcaaatacagaggaaaggaactcggaaacggcgtcacgcaatggctcggcatgcgatatgcatcaccacctctgaaagatctgaggttccagccccccaaggacccccttcggactcgtacagtcgaggatgcaagcaaggcaagtaccagggaagaacacgttgacaagatagactctgaagattgtctctttatcaacgtctttgcaccatcgggtgcctccgccaaggacaaactccccgtcttcttcttcatccagggcggcggcttcaactccaactcggaccccgtctccaacggaaccggactc…	CE10.hmm	1.2e-27
–	–	33971	g9588	g3944	atgaaggtcctcacaaacatcagcgcgttgctggccttggggcttggctcttcacaggtcagcgggaagcactacaaccccgtcaagctacatggatatggcaccttttcgggcacagtcgtcaacagcacctacaccaagcaggaactcccagcggacgtcgacgcctggctcggcatcaactatgcgtcgccgcccacaggcaacaagcgtttctctccggtcgactggcccgccaagttcaagggagtcaagagcgccgacacgtacggaaaggcgtgcatccaagacgcttcgtccaggactcctcttgacactcaggatgaagactgcctcagcttcaacgtctttcggacaaagggtgtgcctctgcgcaagaaactccccgtgctcgtgtgg…	CE10.hmm	7.5e-28
–	–	12128	g2307	g6063	atgtccaatactctcgccgctccgaaacttccggaggtgacctctgaagagtcaactcgaacatccagccactctggagcacccgccgtacagcctccagtagacaacaagcctaagcggaagagatggatacttatcctttccattgtcggcgttgccatcgtggtgatattggcgttgactcttggtttggtctttggcctgagaaaggcgagtgttggagtggaccacgacagccacgataaagggggcgctgttgctgacttgaacaagaacaagacgacgaatcatgaaaatggtgatgacaacgtcgttgatctgggctactcaaagtatcgtggcagggagctgggcaacggcatcaccgtgttcctcggcatgcgctatgccaaacctcct…	CE10.hmm	8.9e-29
–	–	34163	g9652	g4008	ccctcgtgcttgctgaggggactcttgctgctgccgcaagacagccgcctactgtacaggtcaagaacggtacctatgagggcaaatacgttgcttcatacaaccaggatctgttcctcggtgttcctttcgcccagcctcctgtgggacccctccgtctccagaacccgcagcctctgaacacgacattcgagaccaagaaggcgaccgaatatgccgactcgtgcgtcggatatggcaacagccctgcttggccgcataccctgggcgaagactgtctgaccctcaacattgtccgaccggcaaagtcagggcggggaaagaatgacaagccgctgccagtcggcgtctttatccacggtggaggttggtcgatggactacagcgccaacggtgtct…	CE10.hmm	8.9e-29
–	–	38171	g10988	g6945	tcttggccgccgccaagggggatacaacgtcacccccttcttattctagccctaccgttgctctcgattcaggacccgtcgtcggtcagaccacgactcttccggcagcgattgcccccgtgaacaagttcctcggcatcccctatgctgcaaagccggagcggttcagtcgggccaagaagcccgagccttggactgcgccgctgaatgcttccgagtttggaccttcatgtccgcagttgtttgtcgacaatgaactcactcccgggctggacatcctcaaggatttcttcggcatcggcactgaagaaagcgaagactgtctgtttatgaatgcctttgcgcccacgagcccgcagccgccagagggacggccggttgtgctgttcatccacgggg…	CE10.hmm	5.8e-29
–	–	29957	g8250	g2468	cctcatcactggtgccttagcggttccagccccgaagcccttccctcagcctcctacgcctgtcaatatcgaggtacgcgctgagaaggttaccgttgctgtcccctccggtaccgtcatcggctccagcgcgggcaaggttgaatcattcaggggcatacccttcgcagacccccctactggttccctacgcctcaaacctccgaagaaactctcaaaggccctgggaaattttgatgcatctggcctcatcggcccatcatgccctcaaatgttcatctctaccggggctgaggacgtcatctcaaagttcctctctgactttctgagcatccccttcctccaggttgtcactggacaagaggactgtctcaccatgactgttcagcgtcctgctgg…	CE10.hmm	3.3e-29
–	–	46769	g13854	#N/A	atgatggaacgcagcatggagtatactgttggagaaggctacatggttcctgtcgacccatttcctcacttcaacaagccctccgaggtcgaattctcatccttgaacctcaatgtggtcgttcctcctgaggctggctcacgcccctgtccggtcgtggtctggatccatgggggagcttggctctttggctcatcgacacatccggtctttgacatggtcaaccttgtgtcgtacgcaagccaacgcgaaacacccgtcgtgggcatcagcatcaactaccgcgttgggctctttggcttccttgcctcgacggccatcaaggacgactgggctagtgatggctccagcggtgctggcaactttggcctcacagaccagcagaccgccctggcgtgg…	CE10.hmm	2.2e-29
–	–	47585	g14126	#N/A	ggctttactagcatcagcattgatccctccaactacctcatgccctacttctggccatgggccccctactgtcgacttatccaatggcacatacagaggcatctacaaccaacattaccatcaagacttttttctcggtatgccatacgccaaatctcccgtccatgacctccgactgcgggttccacagcctcttaacagcacctggacagacgtccggcaagcaacggaatactcaccgtcgtgtattggctatggaagcgacacttgggtcctggggaatcacgtgtctgaagattgtctgactatcaatgtcgttcgcccagccggcttacctgatggtgccaaactcccagttgctgtctggatccatggcggtggttgggtgaacggtggaag…	CE10.hmm	1.6e-29
–	–	44555	g13116	#N/A	tggccaacggggtctcgatagctgcagatgtttatttcagaaaggctacggcagcttccaagcttcccatcgctttgcacttccacggtggaaacttcactgtcggctccaaggagttgctcgtccgccaccaagcggaaaagctcctcgatctgggctttgtggtcgcatccgccaactaccgactgtctcctaccattactgtgtttgaagggccagtaaaggacgccctggacgcatacagctgggcgcagacaacattgcctgagctacttttcagtgacgctggcgtcaacgtggacgggtcgcgaatcgtaacattggggcattcttgcggcgccaccttggcgcttttgacggccagcttacctcgcccaccactcgctattctcgacgtct…	CE10.hmm	6.7e-30
–	–	31259	g8684	g2953	atgctcttcactaccctcgccctctgggccagcctcgcggctgctgcccccgtgtgcgacacgtccaactacctgacggtcgacacgtcaaacggccccatcaccggacacctcgccgacaactcggcgtgcgtggtagagtacctcggcatcccctacgcaaagcccccggtcggcaagttgcgctttgcggcccctgagcgcttcacctctagggaaccttacaaggccgaaaagtttggcttcgactgccccttgtcgcccagcaaaaaggtcgattatcccgacatgacgcctcaggctcaggatattgtttcgtactttgctagcaatgctgggacgcctcagagcgaggactgtttgactctgaatatctggtccaaggcgacgtcgagctct…	CE10.hmm	6.1e-30
–	–	30509	g8434	g2708	atgcatcacatcaagtcttgccaacttgccaagagggccttgtttaccctgggcctctttggctccttggcctcctctgccccctcgcccgtcgcacccaccgtctcggtcaagaacgggacctacgctggtgtgtatagcgcccagtatgaccaagaatacttccttggcatgccatacgctcagccccctgagcgttttgcactagccaaagaactggatacgtggcatggcaaacaccaagccacagagtacccgaaacattgctttggatatggagatgaccagatcgggtatcaacagtccgaggactgcctgtacctaaacgttgttcggcctgccggcataaaggatacctccaaccttccagtcgccgtctggatccacggagggggcctg…	CE10.hmm	2.7e-30
–	–	27386	g7393	g15098	atgccctccctcaaggcccggctcctcaactactacatctggtggcagttcaaacccacctggagctccgcagagggcatccgcaaccgcatcgccaaggcccgcctgagccccgactttgcaccgccaaagaagctctacaacgacttctccatcgacgaggtagagcgctcgggatacgtcgtctacacgctgacccccaagtcggacgctcccaccgccgcccgcatcctctacctccacggcggcggcttcgtctttgacatcaccccgcagcattgggagctcgctgcccagctggcacgccggctgaatgccgtcgtcactgtgcccatctaccccctgggacccgagactcggctcatgaagatgtacgacctcgtgcagccgctccacgac…	CE10.hmm	2.6e-30
–	–	41597	g12130	g8106	accacagccgcaccatctgctcaacaccaagtttcaccagtggcagtaaacacaagttctggtatctttgcgccattccttagcgactcgcaaccaaaagtcgcttctttcttggacattgcctatgccgagagcccagttggacctctccgctttgctccccctgtcccgaagaggcacccaggaaacgccatcaccaagccagccaagttgccagctggttgcttccagtatgttaacccagctctcagaggcaccatcacagacggccctgtcaccgccgcggcctttcaacgaggagactactcaaacacaaccgaggactgtctccgactctctgtgtttgcacctagcaaagcagtcaatgaggcggttttaaaggcaaacaaacatcgcaat…	CE10.hmm	1.5e-30
–	–	42128	g12307	g8285	atgggcagccagattgaaccaaccgtcaccctccctcagggcaagattatcggtgtccagctgcaggacgcgcttcctcagccagtcgacggctggcttggagtcccctatgcattgccacccaccggcgatctacggttccgtctgccggccaagatccctccctcctctgacgccgtcatccacgcctccgagtatggccctgcaggtcccggcaagccactcttggcgggggcgcccctcgtgtacagtgaggactgcctgactgcaaacatctttcgccagtctgcggggtctcatgccaagctccccgtggcgctgtacatccacggtggagccttcaacagaggcaccgccagcatgcacaagacggcgtccatggtggccaacgcccctgag…	CE10.hmm	1e-30
–	–	42251	g12348	g8325	aaaccgtcattgaccttggcccgaagggcaaaatcaagggactacagtacgacgacaaggcagtgcgatacgccggagtcccatatgcccttccaccaacgggagagtaccgatggcgaaaaccacggccacttcctccttcatacgcgtattctgggtcagaaggctcctacgatgcaacttcttttcggcctccgtgtgtgcagggggcccagatccacggcgccgccccgaaacctgggtccgaggactgcctcatcgtgaacatctggacgccggtcaagaagccggaggatccgaataagaagtggcctgttttactgtggattcacggcggctggttcgagtgcggcaatgcagcccaggacattgatatggatccaaccgagctggttggga…	CE10.hmm	7.4e-31
–	–	49391	g14728	g2656	atggcgacaatcatcagacttccaatcaagcccaccggcgggcacgaagaccgctggtatcaggcaatatcaccgtccgccgatatcggccagtttcattcccacgacacctggccacttttcaatcttcccctgtttggcattatggagcgcaaagagtatatctacaagcttattgatgccggcgagccattggatgctacagtctggtacaagcccgatggttcggactcggcaaagccaatcgctttctacttgcacggagggaactttatcgttggtaacaaagactcactctcagcacactatgcagagaaattgttggacctcggctttggggccatcgtctctccgaattaccgcctcagtcctaccatctcagcatatgacggcgcggta…	CE10.hmm	5.3e-31
–	–	47174	g13989	#N/A	atgctgggccattccctcatcctggccctggcctttgcaggggccgtatcagcagcccccagtgacaccacaaactctcccatcgtcaaactcgggaatggctcctactatggcactcacaactcggcctacaaccaagactacttcttgggcatgccgtacgcccaaccgccgctcaacgacctgcggttcagacaccctcaacccctgaacgcaacatggagcggacttcgcaacgcaaccgagttccagtccaagtgttaccaatacgggtacccaactggcccactcacgggaggctctgatgattgccttcacctaaacgtcatccgcccctcgggttttgctgatgagaaactccctgtcctcgtatggatccacgggggcggtctcgtggca…	CE10.hmm	3.1e-31
–	–	17024	g3939	g10186	atgatttctcgaactatcctggcagcagttctttgtgctgcttcggcccttgcgatccctcatcaaagaggttatgatagtccaactgctgtcatcgacacgggagacgtgatcggcaccaccacctgcatccccgactccaaagtcacggtcaaccagttcctcggcatcccctttgccgaagcccccgtacgcttcggcccccctaagcctgtcgagccgtggtctaaaccctacgacgcgtctgaattcaagcccggatgcatacccaagttcaactacccggaggacaagcggaatgacagcatcaggttctggtacactcctcctccgcctgcgggagagagtgaagactgtctgaacatcaacgtctgggtcccggcgggcaccaagcctggt…	CE10.hmm	9.8e-33
–	–	47822	g14205	g13363	atgcctctgcttgacccatccgcgatcgatgtcgactttgagtcgccacgctttcgtggcgtgactgatgacatcggcacaccagtctcgacgaccgacttttcagcatattggctccgcaagagcaacaaggatgcggccagtgagattggtcatcagaaaaaaacactactttggatacacggaggcgcctatatccatggtactcccttctggatgttttccaccctgttcaggctctctgagctaatggccgacaagcgtgtccgtcttgatatcttgtctcttcactacacacttgcacctgaggctgtttttccacagcagcaaagcgaggccgtcgcagcgtaccgttacctcgtcgagacccaaaacatcagtcctgatgacatcgttgtg…	CE10.hmm	6e-33
–	–	39074	g11289	#N/A	atggctgaatatcgacactttgcgattcctgaccctcaatgggtagatttccccaacaacctgccttcgggcacaaaggtggtacggggcatgcccagagaccacaaccccatcactccgcaggaaggtcttgacattgtagagtttgatgttcccgcgagggatggagccgccatcacgcttcgcacctacagacggaccgccagcggcgatgacgccctccctctgttcgtatacatgcacggcggcggctacgtctttggtggtctggagacggatgactcgacgtgtcgggccatcgccctagaggttaacatcgttgtcgtcaatgtaaagtatcgactcacacctgagcacaagttccccattggcttccaagactgcttcgacgttgtccgc…	CE10.hmm	2.7e-33
–	–	35390	g10061	#N/A	atgaagctgcttgctctcctcaccttcctcctgttccagtccctggtgcaggccagaatcccgacaaatcccaggcgtcaaagaataataccaccagtggccaaggccaagaatggcacctaccaaggagtttattctccagaatacgaccaagacttcttcctcggtatcccctatgcccaagctccggttggcaatctcaggttccgcaacccgcgatcatacaatgaaacctgggatgataaacgtcttgccaccaactactcagctgcttgcgtcggctatggaccttcgcaaatcggttacaacacgagcgaggactgtctgtacctgaacatcgtgcgtcctcctggacatgataggcagtgcctccccgtggcggtctggatccacggggga…	CE10.hmm	5e-34
–	–	34856	g9883	g4241	atgggcaactccatctcttacaccacttccgactgtcacgtcgacctccctaacaatgctgggaatctcaagggacttcagttcgattccaaatctcgcagatttgcaggagttccctacgcccaacctcctgtgggcgacctgagatggcgcaaacctcagcctctctccaacagccacaagtacacggccccagacggcacgccattcgatgcgaccacctttggccccgtgtgtccccaagccaactactccaagacggtcagcgaacacgttcccaatcatgtatacagcgaagactgcctccgactcaacatctggacgccagtcccggatcccaacatgccagatcaaaagtggcccgtcatggtgtggttccatggcggctggttccagtgc…	CE10.hmm	2e-34
–	–	34688	g9827	g4183	tcgagtcgataacagtttacgcgaatggcgttagatatgtgggcgtgcagaattacacgtccgggatcaacaccttttggggcatcagatatgcccagccccctattggagacttgagatggagggagcctcagcccttcaagcccaagtggtggggcatctcgtccgtcagggcgacggaccctggcccggcatgctggcagagcacgccggcttggcgcgctgacacaaagtctcccctctggcaggatgaggattgcctcttactcaacatacaggcaccgatgaataaaacccagaaacggctgccggtcttggtcatgatccatggcggaggctacctcgctgggagtgcgcagtactcgacaggagaagccttgctccagcaagccaacggaa…	CE10.hmm	5.1e-35
–	–	44885	g13226	g10109	atggcgtctcacggcttctggcagtatctcaggctcaaggcccttgtctcattgatccgcttcttcaactacctcggcacccgccgtcatctggaaccgtctccctcttgtattcgtacaaagcatcgcattccatcacgccattacggacgattcatcgacgcttggctctactaccccccaaactacaacaaaggcgaaccacgtggagtcgtcattaactggcatggaggcggttatgtcatgccgaatctgggccaggaccattcgttctgtgaacagatagcccgcgaaactgactttctcgtcttggatgcagactactgtaaagcacccgagaatcccttccctggacccgtcgaagatgccgaagacacattgagatgggttcaaagtcag…	CE10.hmm	3.3e-35
–	–	37682	g10825	#N/A	atgtcccaacccacccccctcacatcttgcccggaatgtttcgacccgtcaacaatcccccccgaatccagggcgttcaatcaaaagctgattgaacttgctctcggtgctcccaagtggacggaagtgggagctgccgagtatcggcgtctacgcgcggctgggaaaactgttctccctggtccaactctcctcgcatccgcaaccgcgttccagataccttcgcgcgactcggatcgccctattccatgccgactcctcaggccgcagaacaacaagcctttgtgtgccgttttcatgcacatccatggtggcgggtgggtgctgcaggacgaaacataccaagacccgaggctacaggccatagctgatgaccacggcctgctctgcatctcggtc…	CE10.hmm	8.5e-36
–	–	40646	g11813	#N/A	atgagcagttttccccttgccggctttgatggctacacgtcaaagacgtttagcttcaagagcacgccagatggcgatatcgccgctgatgtcgtctaccccgaggagacggatggctctccgagcacggttctgattcactaccacggcggcttcctgatcatcggtgaccgatacagcttcctgccgtactggctcgttcacgcatgcgcctctcgcaaatggatctttgtgacgcccgaataccgattgatcccagagacgacagcacacagcgccgtcgaggatgcggcggatgcgtacgagtgggttcggtcctcgctcccaagtctcctaggccgctcgattggccccgtccttgtgtctggttcgagcgctggaggttacttggctctctca…	CE10.hmm	2.8e-36
–	–	30116	g8303	#N/A	atggccgcagaactcgttcttggcgcagttgcgctcctcccggccatcttgagcctcaactctaagatctggaaggacgttggcgaaataagaaagagcaaccgcgatgccaaaagccgcaaggtattagagcagctgcacgaggagcttgcgacgtggggcctactcctccagagcatcagcagagtagagacatccgacggcgaggtcctcggaagagccgagtcgtactgccaagagtaccaagaagctttgctcaagatgaacgagtgtctcgagcggttccggtctgcagcgaccaaggaggattggagggagatgacccaggctatcttggaccttggacctctgaaaaagtcggtccgtcatcatcgaaaaaaggtgcagggatggattctc…	CE10.hmm	1.2e-36
–	–	46757	g13850	#N/A	ccactccatcctgatttcgtcaagccagactaccttagaggttgggacacgtcactcagaacgaaaccgtctctaccctacggcggttcagagccagtagaggtcggcagcatcaaagatatcgaggttgcgaggtttcggataagggtttacactccgaatgggacacccaacacagagggctggccggtgctggtctggttccacggcggcggttgggtgctcggaggtctggcggatgatgcagacctctgctctcggacatgccgagatgctcggcatcttgtcatcgctgttgactaccgcctggcccctgaaaatccatttccagctgccgtagtggatgcggttgatgtcctgcgatggatcgcggctgggcctgataatatcgggcctgta…	CE10.hmm	6.5e-40
–	–	47795	g14196	g13354	atgtcgcaaaacatctacgacaggccagacttcttccaagcctactcagagcagattgaccgctcctccaacgccgacctcgccattgacccggcctggacccgcttgcgcccgctgcttccggactcagtcgagggtctcgacatccttgacctcggctgcggctcaggctggttctgccgctgggcccgcgacgccggcgctcgatcggtccttggtatcgacatctcggagaagatgctcgccaaagcgcgggggctgacagatggccggtacacagggatcgagtacctcagggcggacctggactcgctgcagctgccagaggaggacacggggaagttcgacttggtgtttagttcgctggccttgcattacctcaccaacctgtcgggcctt…	CE10.hmm	9.7e-41
–	–	8753	g1182	#N/A	atgctcagcgcttggaacatggatgccgaacttgacggcatgcgggagatgatggcccaggtccgccaggcacaacccagacctgaccccgaatctctctcctacagcatagaagacatcaagatcccgctcagggatggcttccaagtcgacgctcgggtgtacacccccaaggacaccccatcggccggctgtcctggcctcatcgtgtttcatggtggcggctttgcgatgggcgatctcgacactgaagccggactttgtgccacctttaccgagctcggtgggatcgctgtcaatgttgatttccgccacgccccggagcatcctttcccccaacccatctacgacgcctttgatgctaccaaggggactggcgagaacgtggacaagctgggg…	CE10.hmm	2.2e-41
–	–	28238	g7677	#N/A	atgaagctgaagccgactcccgagtacgccgacgccacggccgacttcaagcccctccccaagcatggccacctctcggaaaagatccccgagtttgtggcggcggaggaccagatcagggctggctaccgacccatctggaactcgcccgactttccttcgatgcgcgcccaagctggaaatgccgatgctccgatgccacccggcggcccggatcgataccgcgacgtggtgactcagctgattcagtttcctgttcgcgatgggaccttgattgggctcaagctttacaagtcgccgaatgttgtcgaggacgctactctgatgtatcgtatgcacggtggtggtatggttgttgggagccacgaagtagacggtgtcgagaatgtctatgcagcc…	CE10.hmm	1.6e-41
–	–	10292	g1695	#N/A	atgtgcgacttttcctgctacggcggaatcagcgaggaatggctcgccctggagcgttccttgccacctccggcccatccggagcctgctgccctcaccgagatgaagaggctggcaaacgaggaacgagaagccttgtcgaggaaagcgatgaagaagctggcgcatcaggtcaagatgcacgactatgcgataccttcccgtgacgggagcaccattgaagctcgcacatacagacctgtcaacgtcgcagaggacaaggtgcttccgctgtacatgcatctacaaggcggcggcttcatgtttggcaccctggactctgaagacgcgatatgcacacggatcgcctgcggctcagaggttgtcgtcctcaacgtcaactacaggcacacgccagag…	CE10.hmm	4.9e-42
–	–	29810	g8202	g2423	atgatagaccacgtcctcgggcggccctcggccaagtcccgacgtctccaggtcctcgccgtcctcaccttttggtccgcctatctcgtcaggggccacaagcatggtcctcccggcgccaagacgctctccaggatcttctctaagcgactcacggcatggcagacgtttgtcatcaccatgctctacctgtacgccgcccgtaacttcagcgccctcgtcggcctcgccagccccgagcccatggccaacatgtacgacgctgcctactttcgcgccacctgggtcctcacggccctcgacgccggcttctggacggcaatgaagatcaggtccaagtggctgcgcgacctggcgagcatagtcttctccctattctacctcgtcgccgccgaaaag…	CE10.hmm	9.8e-45
–	–	47264	g14019	#N/A	atgacggacctcagctttccagagaggcaccccaagctgcaggcggccatctctcaacgcccattcccaggcttcccctttgtccccgaaaaccgcgcagcccgacgtcagcacctcgacagcttgaaacacatgcttccaatgcctgacccgatacccgaagtcattgaagattctatttcgatagaagcacgggatggttaccaaattccgaccaagtattaccgacccgctgcgaatctggaacagaggccgcttatggtgctcttccacgaaggtggatgggtcatgggtgacgtcgcggatgaagactccaatgccaggcacttctcaagagacctaggcatcgtctgcctcaatgtcgagtaccgactggcaccagagcatcctttccctacc…	CE10.hmm	2.3e-45
–	–	31748	g8847	g3132	atggccactattagatacgaccccgaattcgccaaggcattggagcctctcagatccaagcgtccctcagctcctcctaaagacgccctggaagttcgaaagaacaccgagtctctcatcacaaactcgttccccaaggcacccgacacggtccggcagactgattacaccatccagagttatgatggcgccaacatcttgctccgccgctttgcggcccccaagcacctcgcggccaaggagcctctgccggccatgctcgccatccatggcggcggcttcgtctcagggagcgtggagggcctcgctggagtagtagctgccaaggttcttgcggcagaccgccccatctttgctgtggactatcgccttgcgccggagcaccctcacccgactcct…	CE10.hmm	3.8e-50
–	–	10091	g1628	#N/A	atgacgtccaatgggacgacccccatccgtctacctccttgggacctccagaccaccgccgtcgaggataaccagcatcggccgatacccgcaactctggatgagctgctcgagcttcgtagggaagagccgcctcgagatgacaacatctacaacgacccagaaatagccatcgaagaaacaacagtgcccggtggagatggcccgatccgtgccatcattctgaggagcaagtctcggtcgacatcctcgaagctgcgccccggcattctgttcatccacggtggaggaagagtcatgggaaacgtctacatcggtctcgcggcagtgagcgactttgttaaggagctcgacgccgtcgtagtcagccccgagtaccgtctggccccagactttcac…	CE10.hmm	3.8e-51
–	–	47909	g14234	g13392	atgtcgattcaagattcctcaacttggccggagttcgccaaaattgatgttgaattcaatgccgcaagtcgttccatcctgcaagccgctggcggctcattcccgaagtcgccgcccggtctggacataaaccaaaagcgacgagacatgcgcgaggttatggctaaaatagccgcagaggatccagcacctgactacacgggcgtcaaaaagtccacgattgagattcccgtcagagatgggagcaaaatcagggcgcttttgtatcagcctgaaaagtcgcccgcgggaaccagcccactcgttctcttatttcatcctggcgggttctgtatgggagcccccgagatagaggaacagcttgcgctcgagttggtgaaaacgcatggtgttgtggca…	CE10.hmm	1.7e-51
–	–	20468	g5087	g11903	gaagcccctgaggcagcgtccaactgcccatctgtcctacgatgaaggcctccacctgatccggtcgttcctcgagtactcgtcgcaccacaccgtcgaggagctccaggcctttaccgcgcagtgggtgccgcacccgcaatgggtcaaggtcgaggatgcgaccgtccccgaggagcaattgacccgcgccgccgagctgctacagaagcagcttgggcccgacggcctccgccaggtcggcggcgagaagtggtggcagtggcggaagcccaagagctctctcgatgccgaatggatcgagatgcgctcagatgcctgggagcggaagcagaatggcggcaattcgcgacgcgtcatgatgtacatccacggaggcgcatactactttggcagtgt…	CE10.hmm	9.3e-52
–	–	22694	g5829	g12949	atggagaccgaggccaccccctccgagtcacatccaaccacgccggaacccccgggctatgtcaaccctctcgaatccagctcccgctggtacctgattgctcgtgcccaggccatccgttctgccgccagcctgggcttcagcatcgccaatcgcaccgatcctcctgcgccctcgcccacgcgcgacatctggctcgatgccacgctcgccaaggctgcgcccagcacctccgaccgggccaagacaaagatcaaggccgaggtatggatcccgccccgtcccgccctcggtgctcggaccgccgtcatcaacttccacggcggcggatggatccttgggcagggcactgatgatgcccgatgggccggcgctgtcatggcgaacctagacgccgtt…	CE10.hmm	2.6e-53
–	–	42461	g12418	g8396	atgagactccaacctcttgtatcgtcccaggccctcttctgcgccgcaccggccaccctgcgttacgaccccgagtacctcgcagccgtctcggtccttcccgcgccggagcggcccgacacctacaacaacgtgttcgagttgcgcaaggctaccgaggctgctctgtacaacatcttccgcatcctcccaacccccgaggacgtcacccagaccaagttcaagtacaagagcctcgatggcaccaccgtcaacctgtatcgcttttccagcaaggaaataaccgaggcgaccaaacctggacctgccgtcgtctatgcccacggcggcggcggtatctcctgcagcgtcgaggtctacgctccccagattgcacgctatgtcgctgagacgggcatc…	CE10.hmm	6.3e-54
–	–	36953	g10582	g4963	atgaactcgcaaaccctcgaggccatccggacactcgtccccttgctccccctcatcctccgccactccctcctccacatcctccgcatctccgacacggcaaagtacctcgacctccacagcagcctcgtggtggcctgcctccgcgaactgctcgtgcccccaaacccgcacagcatctcctccacgcagaagctcacgctgcgggacgcggggataaggggccacatctgggtcagcaagtatgctagcccgcggcccccggagacgtcgatccgcgacgtcttgatcaacaccctcgagcgtcttgctactacttgccgggtcccggtgcccgacctcgtcgacgtcgaggccgagtggaccggccaccggggcggtgtggcccgcggggccccg…	CE10.hmm	9.4e-55
–	–	19838	g4877	g11673	atggctgaccgcaagatctggcagcccctccaccccgccgtccgggatcggctggacccccagtacgtcgcctaccacgaggctcatctccagtacatcgagccagaggcactcggcgtctgggatggatccgcgaggaccaagaaggtctctctgccgcctggtggcacaaagcctgttactgttggaagcatcgacgactttgacgtgggaaggttccgcgtgagggtttacacgccgacgggggattgtgatgagagaggctggcctgttctcgtctggttccatggcggcggctgggtccttgggggtttgaataatggaactgatctctgctcgtgggtttgtcaaggtgcgcgctgcaaagtcgtgtccgtcgactacggtctcgccccagag…	CE10.hmm	2.2e-55
–	–	44771	g13188	g10071	atgtgcgacttttccgagtacggcggcaagtctcccgaatggttggctgtggaagcaactcttccacctcctcccacctttggaagcctcgcagagcagaagggggtggtcaacaaaggaagggaagaaatctcggcaaaagccatggagtctttgtcacatcttgttcacatcaaggattaccgcattgacacacgagacggcgctacagttgaagctcgaggctacagaccgacgtcagcagaccacgccgcgcgtcttcccatctacatccatttgcacggcggtggatatctgtttggatcgctgtcttcagaagatgccacctgtactcgcatcgccagcggtgccatggcaatcgtcatcaacgtcaactaccgccacacgcctgaggccacc…	CE10.hmm	7.5e-56
–	–	34565	g9786	g4143	atgtccggcctcagatttgaccccgagtaccagaaggctatcgagccactgctcaacgccccaccaccgcctaagcagacgaatgatattcatggcactcgagcaaacttgaacgcggtcatggcggcagtctatgcccttccccccgctccgcctgttgtcccacagaccgtcttcacggtcaagggccatgacggagccgatatcacagtcacacgcttcgccaccgaggcagtgtccaagtcggagacgcccacaactgctgttgtctatttgcacggcggcggtttcatcgccaacagcgtcgaaatctttacacctcggatttcccgctacgctcacgactctgacctgccctactttgccgtgggctatcgactggcgccagagcatcccgca…	CE10.hmm	3.4e-56
89	35	13280	g2691	g6469	atgacttcaacactgccccaggtcgtcctctttggagactccctgtttcagcacgccgtccagctcctggatggctactctttccaggcagctctccagtccgaattcattcgacgcctggacattgtcaaccgaggcttctcaggcttcaacactgaccatgccctgaagcatctcccggacatcttccccgagcgcacggcctcgtcgcccaagctggactatctcgtcatcctgtttggggccaatgatgccgtctcggaggctgctgtcaccaagcagcacgtccccctggagcgttacaaggagaacctgaccaagattgtcaaccacccgcgcatcaccgcccacaagccccagatcatcttggtgacgcctcctcccctggacgagatcaag…	CE12.hmm	2e-13
424	36	39197	g11330	g7295	atgaagttttcttcggctttcctccatatactaagctctctgggcgtggcaaacgcccagaagcctccctactttgttctcactggcgattcaacagtcgccgtcaacggaggttggggtgatggcttcctcgccgacctcaaggatcccgcggctgggatcaacagcggcaagagtggtgccactatcccctctttccgggccgaggggcgttggaataccgccattgagaatgtgaagagtcatctggacgattatgaatctattgttactatccagtttggacacaatgaccagaagacgtacacccttgagcagtactcgaacaacttggctggactagttaaagaggttaagggagctggaggaacaccaatcatcatcacgtccctcactcgc…	CE12.hmm	4.1e-43
609	37	47705	g14166	g13323	atgaagtttgccctttccactctcacagccctggctcttggtgccatcagcgctgctgctgcgccaaccgtctacttctgtggcgacagcaccatggccaagaacggtgccaacgacgggtctacagacggctggggcaactacatcggtgggctcctgacggcacccattgtcaacaaggccatcggcggtcgatctgcccggtcttactggaacgagggccgcttccaggaggtggccaacctcgtcaagtctggagacattgtcgtcatcgagtttggccacaacgacggcggctctcctgaaaagaacgacaacaagcgctccgactgccctggatccggcaaggagacgtgcatctcggacgtgaccggcgagaccgtctacacctttgtcttc…	CE12.hmm	9.6e-47
229	38	24650	g6481	g13844	atggacctcctcctcatcctcgccgcgctggcggtcgtgctgccgggcctgtacatgtacctggccagcgtcgcacacaagagcttcccggcgctcaaggacaagcgcatctgcctcctgattgcgcacccggacgacgaggccatgttcttttcgccgacggtcctggccctcacgcggcccgagatgggcaaccacgtcaagatattgtgtttgagcactgatggtctaggagaggttcgcaagaaggagctggtcaagagcggcatggcgctgggcttgcgcgacgaggatgatgtgtttgtggtggacaacccgaccgactttcccgattcaatgatgaagatgtgggacaagaacatgatcgccggcctcctcggcagcgcctttgcgccccag…	CE14.hmm	4.3e-09
136	39	17027	g3940	g10187	atgcctctcacgagtaaatatgctctgcgagtctctgctccggatgacgttactgagcagcagtatgccgactttgtacgaagcatttccgcaggagagtcgcaggatgggcgcaagcgacggtctatgttgtcatccctgaaacccaagaactggaaatggaaaagccgcctggaaacgccaacagaaccttctcggccaacctccccttcagcaagtggtcagggcgatcatacccccctggtacgcaatactgatgacggaatccgtacctcgcttgccaatcaacacggtcttaaaatcggaaccatagccttctcgtcaaagcaagcctcccaggaggtgcttgagcgacatgagaaggcaaagaagaatgctgcctatccgtggagagactgg…	CE16.hmm	1.3e-66
208	40	23102	g5965	g13094	atgagactcgacatcgcgttggcattggcttgcagcgtcgctttggcgtctgcctttcctcgcccccgtcgcagctattcccggttgatcgtcttcggtgacagcttcagcgacaatggccatggcgcgtggatcgccagcaacggaacgtggccggaagatccagcctactacgaccattccttctcaaacggcccgaaatggaatgacgtcgtcgccaaagctctcggcctcgagctcatcaacctcgctaccggcggtgcaaccacagacaacgcctttgtagccggcggtacaggacccagctcaacgatcccagttccctccgcggctgaccagattacttctttcttgtcaagggattctccccggccggatgacatttttgtccactggatc…	CE16.hmm	1.9e-14
257	41	27794	g7529	g1690	atgacccttgccatcattttggcagcagttttcgctttggcggatcctatttcgagcagaggccgtgaagccccagatccaagagtatccgtcagcagagaagcaaatcgcgatggctcacagaacaaagacagcccccagtttgtcatgatcttaatgggctcgaaacacaacaagacgagcaggaagccccggcctggtccccgtgcagaaaatccgatcggaaaccccaaatggccgggcaagacctcaacgggtggcatgaactggataggctacatggtgtcagagttcaaccaaaccctctccctcgcctacggattcgcggggtctggttctgtggttgaccctgagcttgtcagcccaaatcccacatatgccccctgcttcgaagaccag…	CE16.hmm	1.3e-39
299	42	30599	g8464	g2739	atggccatcaaactgttcatcgccactgtggctgctattctagcccaagctggccccatctcggctgcaccacagccgaaatacctaatcaccttgtttcgacatcaacggcgagaaaccctcctcctcaaacccgctaggaaaccccccttcccaggatggacagcatccggcggcgtcaactgggtcggcagcatggccgccgaagtaaacacgtccctcgtcctggcgtacaactttgcgtacgggggcgcaacagtcgacgctgacattgtcacgccctacgtggagacggttctaagcatggaggatcaggtggaccagttcgtcaacagcctgggaaaacgaccagactatgcgaaatggacagcctcgaattccgtcgccggcgtctggatg…	CE16.hmm	1e-76
355	43	34640	g9811	g4167	atggctaatacatccgacgtcttcaggacctttgtccttttcctcactcctctgaacatttctttgctagtagccgctggcttcttgcttcacaccattcgaaacaagtttcgacccggcttgaggtctcttcctggccctaccctggcagcttacacgggagtctggcgctacctcgacgttcgcagtggacaagctcataagacggccattaatctgcatcgaaagtacgggtcgcttgttcgagttggtccgaaccatgtctcgatatcagatcctcgcgagatcaagaagatctacggtctcaagtcgggctacaccaagaccgccttttatcccatccagtccatcacctggaagggcaaggtcgaagtcaatcttttcggcacccgagacgaa…	CE16.hmm	1.3e-61
559	44	45203	g13332	g10993	atgaaggtactcccattcgcttactttttcgccgccatcacggccgcttcactgccacaagattcggcccaggccaggcggtcgacctacaactttgtcggaagagtcaacccggctatcaaggagctcacatggccgagcactggtgtgtcttttacgtttaagggtaccacgggaactatcaacatcgagagtgtgaccgggacatcaagcgtcgacctgataatcgacggcggcgagccaattgtcattggcaatgtgaacggcacctcgatctcaacccccaagcttcccaagggaacccataccgtggagttacgcaaacgatccgagagctctctcggcactttccgcatcaccgatgtcgccagcgatggcaccctgatccagaccaaagca…	CE2.hmm	5.3e-41
36	45	8510	g1101	g1167	atggggcgcaagaccctgcgcatcctctgcttcggcgactccctgaccgcgggctactttgcctggggcatgggcgcgcacccctacgctctcaagctcgaggaccgcctcacgggggcctttcccgacgtcgactttgacgtcgtcgccgacggggtgaacggcgatgttgcttcgtttgagcgcttccgcaagaggctggcggctgcctgggagaaaaagacatatgactggactatcattctaggcggcaccaatgatatcgcatactgcatcccccccgagcaaatctttgatgccctcaaggacgtctacgacattcctctcagcagcgagcacaaggtcctcgccctcaccgtccccgagtgccattccaagggtgagcggcccaccagtgac…	CE3.hmm	0.00011
47	46	9410	g1402	g1488	catcccaggtcaatcaggaaaccctgaacctcgccgcggccagtggcaacttttcgcatcaccatgtcctccgttacacagccgccgagccaggccggccggtaaagccggggacgaagctgcgtatcctctgcgccggcgactcgattacttcggggaccaagagcgaacagcgtggtggcgatggtgacggctatcggcgtcaactccagaacgacttgtcgaatgatgatgtcgtgtttgcgggcacagtctctggaggtacaatgacggatggctactttgcagcctggcccgggaagacgatacaagtcataagtgacaggatcggcccttctcttgatcacaggcccaacattatccttctccacgcaggaacaaatgacatgaactcgaggc…	CE3.hmm	4e-45
318	47	32192	g8995	#N/A	atggtctccaagaagccatggaatgctttggccctggccatggtactgatggccaacttgttaccactggtagcagctctcccaaatctccgcatcatgcctctcggagattcaatcacgaaagggagtggctcccgtggtatcgttggctaccgaggtcccctccgccgcaaactcctgagccaaggcaaggacgacgggatcaccgtcgacatggttggtagcctacgagatggcgacatgcccgacaataaccacgagggccacagtggaaagtatctgcatcagatcaacacgtactggaaactttctatcgaagcccgccccaacttggttctcatccatgccggtacaaacaacatggacaagaaccaggatcttgacactgccctcgacatc…	CE3.hmm	4.2e-51
514	48	43205	g12666	g9550	atgccgaccctgcagaaagccgtccttctcctctccgccctggcaacggccagtgtggccacgcctgctgaagctggcccatatccgacagacactctgcgtgtggttgctcgccggcaagaaagcgaaagcactcccggtgttgcttccgtggccggacaaaccatccgagaaaagcccacggataaagacaccgctgcttgggtcccccgacactcacggcgaggacccgacaaggcagttctccggtatcagaagacggagccaggccgagcgatcaagggcgggatcaagctccgtatccttggcgtcggagactctatcacagctggatatggcaagaaagacgatacagactggaatggttatcgagaacagcttggaaaggacctatccaga…	CE3.hmm	3.3e-31
606	49	47642	g14145	g13303	atgctgacgcccagagccgaaaaccagtttgacgacgttgactcgtgggatgccagtgacctttcatacatcacgaagcttgctgccgttggggattcatactcggctggaatcggtgccggaaaccggcttggagacataaaccaggcagtcgatcctcagagcgactggagctgtggacgctacgataactcatatcctaaccttatcaaccaagatggcagactcggcgacaagcccaagaggaggtttcagttccaatcctgctctggggctgtgctggaggatgtgacgaagcgtcagctccctcacgttgacaagggccaacatgccatcttgctgtctgctggggccaacgatgccgaatttatcaacattttgaatcactgtgtctaccag…	CE3.hmm	8.5e-43
33	50	8030	g941	g994	atggtccgactctccctcttccgcctacccaccaagctccggcgaagggtcaggcgcaaccgcatggctaccctcatcgccctcgtcgtcctcgtaggcctcctggtctttcccttctactcggcctactgcgtctacaagccgccgcgcttcctcatcgggtggctgcgcaggaggtaccccgacgtcctctttgaggagacgaccgaccaaaagatcatcgccctatccatcgacgatgcgccctccacacacacagacgagattatgcaggtcctggaggagaacggtgcgcacgccaccttcttcgtcatagggtctcaggtcgagggtcgcaaggataagctggtcaagctggtcaagaacggccacgagctgggcaaccatgccatgcacgac…	CE4.hmm	1.4e-23
339	51	33857	g9550	#N/A	cctgcattttgccgctgcttggcggcagccgaggcagaaggatgtccctctcggagtggctattcacagctgcactcggagggatgtcgtagcgctcacttttgacgacggccctttctattataccgaatatctccttgacctccttgccgaagccgatttgccagctactttctttgtcaatggaaaaaactgggcaaacattcaagactacagctccaccatcattcgaatgatcaaagaaggacatcaagtggcctcacacacttacggccatcccaatctagcacacctcgacgaagccaatgtcaagctggaaatgaccaagctggaggatgcgttggtcaacatcattggcaaattccccatctacatgcgcgcgccgtacttgagctacaa…	CE4.hmm	1.1e-31
425	52	39236	g11343	#N/A	atgccgtcgtttctcaagaccaccgtcagcctcctcctcctggcagccagcgctgtctctctccctgttgcaaaccctctggacgtctttgagcgtcaggcctcccccgggatcgtcatccgccagtgcagcaagcccggcgtcctggccctcgcctacgatgacggcccaggacagtacaccacccagctcctagacatcctcaacaaggccggggccaaggccaccttcttctggaccggcactctctacggctgcgtctacaaccagagagccgccgtcaaggccgcctacgactcgggccaccagatcgccagccacacgtggacgcacccgcaaaactttggcagcctgagcgccagcgacctgaagcagcagatgcagcgcttcgagcaggcc…	CE4.hmm	2.1e-27
436	53	39881	g11558	g7536	atgaaggctttcggggttcttgcattagccgtctttcccagcaagagtgctgggctgaccctcgcgagatctgaagggatgctcgacaagcgtcaatctgatggtcgatgtggaactggctttggcacagcctgcgctcaggatgagtgctgctcaagcgctggctggtgtggcactggatacctctactgctcggctccggcttgtcagatcgagtacggcccagcctgcgatgccaatgtgcgtccgaatggccctgatacaaccgacattgcccggcccaagattggaagcatcccctatggtgaagccatcaatcgctgcattcgaaacggcgatattgctcttacttatgacgatggccccttcgagtacaccgaggacctccttgatctcctc…	CE4.hmm	3.5e-25
479	54	41567	g12120	g8095	atgggcaagaaggttatggtctgctatggtgtggatattgatgccgttgctggatggcttggctcgtatggtggtgaagacagcactagtgacgtgagcagaggcatttgggcgggaacaattggtacccgccgtttgttgaagctctttgacaagtacaacatcaaagcttcttggttcatccccggccacacattagagtcattccccgaagagtgtgcccttgttcgcgatgctggccacgagattggcttgcatggatatacccatgagaaccctgcagatatgactttcgagcagcagagagacgtccttgacaagacgtggaagctcgtcactgacttttgcgggggcaagccgcctcgagggagtgtagctccttggtgggagaccagtgcc…	CE4.hmm	1.4e-17
516	55	43277	g12690	g9574	cgaagtcagtcaactgcctcaaccgagacttcttctgcatcctctctcaacacaagcacgatcgagccgacccatcttttctcagctcagccacggccgaatcgaactcctccccaaccgcgtctacagctgaggctttgctcagcacaagcacagccggcacgacaagcaagagctcattcaggtccagcaccatcgagctctcgacgaccctatcgacctcgacctcgacggcccctccatctgccctcaaaactcgagtgcccaagggcggcctgcctgtcggcgtccagcttaacagttgcacagcgatcggcgtggtggccctcacctttaacgaggggccgtacctttacaccgccgacatcctcaaagtcctcaacgatgctggcatgaagg…	CE4.hmm	3.8e-09
97	56	14087	g2960	g6754	atgaagtctgccttgcctaccacgttcctttccctgctgctcaatgtcggggctgccttggctgagccagctctggctgcgaataaggttctgtcaccaagatatgctatgcttcgaaagcgggcagagtgtggtcctgggattagatcgtgcgacggcggatcctgctgctcagagagtggcttctgcggcacgaccaaggagttttgcggtggttcaagctgccagcttgaatacagcgacttgtgtgatactttttttgggccggacgggagcgacacggaggatattcctcgacccaagctcggagacgtgccatatggcagcatcatcacaacctgcacgacccctggtgtggttgccttgacatttgacgatggcccgtacacctacaccaac…	CE4.hmm	2.1e-29
16	57	6338	g377	#N/A	atgctctccctcttcaagttaaccaccctcctcgcggttaccgtggccgccagagactacaaacttcccggctgtgtctcgggagcccacgtcatcgtcgccagaggcagcctcgaagctcagggcccaggcatcatcggagaggtcgcccaaaagatcatcgaccggattcccggctctgacatggtctctctcgtgtatcctgcttcctacgatccgtacgagccgtcccagacagagggcgtcaggactctgaccgatgtcgtcaacaagtatgccaagtcttgccccaagacaaagatgatactcctcggtttctcacagggtgctcatattatcgccgatgtaatgtgcggtgctagttccgaaggctttccggctacaaagccgcagccgccc…	CE5.hmm	2.7e-45
17	58	6341	g378	#N/A	atgatcgctcttttgaccatcgccaccctcctggtgtccttggcttcggccaagtgctcttcaggcgcgcacatcgttgtcgctcggggcagcgaggagccgcatggccccggcatcttgggccctgttgctgaagaaatccaagccctcgttcccgactcagccatcgagtccctggattatcctgccctctttgacccctacaacacgtctcagatcgctggcgttcaggctatgaccaagctcgttcgcgagcatgccgaccagtgtcctgacacaaagctgatcattcttgggtattcgcagggcgcgcacgtcgccctagacactttctgcggcgccagctctcccagtttcccggagagcgatcccctgcccggcttcatcgccgacaaggtc…	CE5.hmm	1.4e-40
25	59	6971	g588	g629	atggccccaacatgctcagacccacgacagatcgtcatcagcctcaaccccgcacgacgacaggccctctggaagctcgtcaacgaaatcactcagtttatgagctctcagcttgaggttgctgatgacgaactgggccctcttctgtccaccccacgcgatgagagcggaccttcaacccccagggacgaagatcccgagaagcgtgtgcagcagcagcagcagcagccaagccgggtatcaccccaggccctacgcattcaaagggccgcgcggaagcacctggaagaatggaaacgggagtttatgcccaagctcgaggagattatccgcgtcaaggatgaccacaagatcctggaagagaggcgcaagcaccagcaggcactggagcagaagaag…	CE5.hmm	0.00051
280	60	29807	g8200	#N/A	atgccttccttcacaaagaccctcctcctcgccctcgcccccttcgcggccgccagccccctgaccacccgtcaaagcagcggcggcttctcgggctctacgcaaaacggcctcgagggcgcctgcaaggacgtcaccgtcatctttgcccgtggcacctctgagattggcaacgtcggcagtgtggccggaccccccttcttccaggccctcgccaaaaaggtcggcagcgacaagctggccgtgcagggtgttgattactctgcgagcatcggcggtatcatgtcgctgggttccgagggcgcaaagaagatgaccgcggatgttgagcaggcgtacaaaaagtgccccaacacaaaggtcgtcctgtcgggctactcccagggcgccatgctcgtc…	CE5.hmm	7.3e-47
314	61	32072	g8955	g3248	atgaagaaagccgtagccatctccttgctgttagcggctaccgctcaaggccgcgacacagcctgcaaagacgtgcacatctttctcgccaagggaaacaacgagccatatccgggtcgtcagggaaagctcgccggcgcaatctgctctgggctggacagctgcgactatgaggacattcagttctacaacccgcttgaggcgccgtactgcggctccgtctttgagggcgccaagaacggcatccagcagatcacggcgtacaacaagagatgcccggactcgaagcttgtcgtgagcgggtactcacagggaggacatgttgttggcgatatcctcggtggtggaggaggtgttttctttcaagactgtgtgcaggagagtaacaagggcttggat…	CE5.hmm	1.4e-34
322	62	32567	g9120	g3424	atgcgtccttttacgctccccacggccctctttgtcgccgccaccctcgcccagaagagcaaagatgtggaatgtgccgatggcctgtacctggttgtcgcgcgaggcacaaacgaggagaagggcgctggcatcgctggagagatcgctgaggatgtcgccgaccgcgtcgagggctccgtcgtcgcgcccctcgactatccagcaacgctcattgagccaggctaccaggactctgagagtgccggcgtcgaagccatgacggacgtgctcaccaactaccacgcctcgtgcccggacggaaagattgcggtctttggctactcccagggcggccaaatcaccaccgacaccttttgcggtggaagcggcgacggcttcccagagaacaagcccttg…	CE5.hmm	5.9e-38
505	63	42710	g12501	#N/A	atgcgagcttctctggaccaaacccttctcttcgtcctggcgcaggttctcgtcgccaaggcgcagtcatgtcctgacattcacatctttggcgcccgcgagaccactgtgtctccgggctttggttccgccggtgcgctgattgacatgatcaaggccgatcattcaggggccacctctgaggccatcgagtaccctgcttgtggaggccagtcttcctgcggtggtgttcagtacggcgactctgcaaaacaaggcaccgaggcggtggccacagccgtcaatgactttcactcgcggtgtcccgatgcgcagattgttttggttggatattcacagggcggacacatcatgcacaacgccatctgtggaggaggagactctggtgccgggatcacg…	CE5.hmm	1.1e-40
366	64	35213	g10002	g4369	atgaagttcctcgccaccttgagttttgttactgcggtctttgccgccagccgaacatctgcaccaagcgggtgtctggttgtccgcaagtcgccatccagcggccagtacggcaagatccaagacgccgtcaacgccctgtccaccagctctagcggcacccagtgcatctttatcgaccagggcacctacagcgagcaagtcctcgtgcccaaccgcaaggcccagctgtccatctacggatacaccagcgacacgagcggctacgccgggaacaaggtcaccatcacggccaagaagagccaggccgacggcctcaacaacgacgggagcgccaccctccgcgtcaagtcgcccaactttaagctgtacaatgtcaacgttgcaaacacgtacggc…	CE8.hmm	3.4e-59
494	65	42212	g12335	g8312	atgttctcctcttgcctcgttctcgtgtcgtcgctcgtggccggcgcgtttgccgctgctcggacctcagctcccagcggtgccattgtcgttggtgacggcggcgacttctcttcgattcaggaagccgtcaactccatttctggctccgactctgtcattttcgtccaacctggaacctacgaggagcaggttctcatccccgactctgtgggagccctcaccatctacggatacaccgaggatgaccaggattactccaagaaccaggtcactctcactcacagcctcggcgccgacgaggctggaaacaatgactcttctggtaccctgcgggccaagaacaacggcctcaaggtgtacaacatcaacgtcgccaactctcggggccaaggtatc…	CE8.hmm	1.5e-77
180	66	20531	g5108	g11922	atggaaggttgtcgacgaggactcaaggctccacacggtttcttctatgcttgtgccttccatgatggcgccgtagatggcaccgtccggttagcactggttgccatggccgtgtcacgccgaggcggccatcaaccactgatcaaacctctctcctctacacctcctaacacttcacttacagaccctcgcaacaccactgcagctatgcctgccgccctctcccccacgctgccgccaaatggcatcaccaagttcaccaactgtcgtctgctcaagggcgacaatcttgtctgggaggacctgtgggtcagctcggccaccggcaagatcgtcgacagccaggcttccttctacggcgagctccatctccctgattcgaccatcgacctcggcggg…	CE9.hmm	3.7e-113
88	1	13238	g2677	g6454	atgtctctccccagcgacttcaagtggggctttgccaccgcctcttaccagattgagggctccattcacaaggatggccgtggcgttgccaactgggacgttttctgcgacaagcccggcaagattgctgacagcacctctggtgtcaccgcctgcgactcctacaaccgcaccgctgaggatattgccctcctcaagtcggttggtgccaaggcctaccgcttctccatctgctggtctcgaatcatccccctcggcggtcgagacgaccccattaaccaggcaggcatcgatcactaccgcaagtttgtcgacgatctcctcgaggctggcattacccctttcatcaccctcttccactgggatgtcccccatgagcttgatgtccgttacggtggt…	GH1.hmm	1.9e-150
211	2	23321	g6038	g13172	atggccaacgaggcgtccatgttcctggccgacgacgtagtcacatcctacagcacctcgaccggccacgacctccccgtcaaggatctccccctccctccagactttagatggggcaccgccacagccgcataccaggtcgagggcgccgccgctcaggacggcaagggcgtgtccatctgggatacctacacgcacctcacgccttcgaggacaaacaaccagaacggcgatgtcgcgtgtgatcattataatcgcgtccaagaggatgtcgatttgatgaagtcttttgacgttgatgtttatcgcttctccatctcttggtcgaggctgattcctcttggtggtcgcgatgatcccatcaatgaaaagggaatcgctttttacaacgacctcatc…	GH1.hmm	2.2e-155
286	3	30221	g8338	g2562	atgacagcctcgatttctttcatgcagctctttttggcgtcgttggctgttggccagcaagttttcttgcctgctgaaggccctaccactcgtcctcaatgcaaagccagcaccaagacgagcgagcccaagtacacatacacacccttcagctacactcagacagatacagtcagatatgccacctcggtaccctctccgactactacatctacatatgctgctcccccagagtcgttgacaactctcctgccctccctctcctttacaacctggggcaaatgggaccccaacgccacgaccaaggcctcggacacggatgatccctatggacaagcagcatggactgccctctgggagcacgcgaaccctcccaattttaccgaaaaggccgtgtac…	GH1.hmm	7.1e-103
454	4	40349	g11714	g7689	atgacgtcccaggccgagtttgacgaatccatcaagggggctctccctcctgactttatctggggatgggctacggcggctgcccaggttgagggtgcatgggacaaagatggcaaaggcccatccatctgggatacctttgcccacaccccgggcaaggtgaaggatgggagcactggtgatgacgctgtgcgttcctacgatctgtacaagacagacgtggcctggcttaaaaagtatagagccacggggtaccgcttctcgcttgcgtggtcgcgaatcattcctcttggcggcaaagatgaccctgtcaacgaagagggcatcgcttattataaccgactgatcgatgagcttctcgcccacgacattactcctttcgtcaccctgtttcactgg…	GH1.hmm	2.9e-142
540	5	44513	g13103	g9980	atgccttctctcccccaagacttcaaactcggctttgccaccgcatcctaccaaattgaaggtgcagtggccgaagatggccgaggtccttctatctgggatgtcttttgccatcttgagcccacccgtacgaaaggcgccaatggcgatgttgcttgcgatcattaccaccggctagaagaagacctcgatctcatgaagcggtatggagcggatatgtatcgcttctcgatctcatggtcgcgtgtcattcctcttggcggaagggatgatcctatcaatgaagccggcattgccttctacgacagagtcattgacgggtgtctctcacgaggcattactccatgggttacgctgtaccattgggatcttcctcaagcacttcacgagcgctatgga…	GH1.hmm	1.1e-154
203	6	22952	g5915	g13040	atgtacaagaccgccctccttggtctcttggcctcgagccccgtctcggcccagctcaacagcctggcgcaggccgccgggctccagtactttggcaccaccgtcgacaacggctacctgagtgatgaggcctacaaggccctcgccgacgattccgaggagtttggccagctcgtccccgagaacgggcagaagtgggactcgacggagccgacccagggcaagtttgcctacgaaaaggcagacgtcgttccggacctcgccaagaagaacggacagatcctgcggtgccatgctcttacttggcacagccagcttcccagctgggtgtcgagtggcagcttctcggccgaggagctccagaccatcattgaggctcacatctccaacgtcgttgga…	GH10.hmm	3.2e-99
370	7	35282	g10025	#N/A	atgcgttcacttttggagaccgtgcttctcgccctcgctctcgccagtgaggccatcgctaggccatcttcctcgaaaggcctcgatagtgccatcaaggccaagggaaagcaacatgttggcacggcccttactctagggagtgactcccgcacggaagacatcatcaaggggaaatgggagattggcgccatcactcccgagaacgccatgaagtgggagtctgtccagccgaggcgtggagagtacacctttggctctgctgatcagcacgccgatttcgctgtcaagaacaagaagcaccttcgatgccacactctggtctggcatagccagcttgcgccttgggttgaggcgggcaactttgacaaccagactttgatcaagattatggaggat…	GH10.hmm	1.5e-99
455	8	40403	g11732	#N/A	atgaaggccactgctgcgttgcttctcctccccctcgcatccgccctcccagcagagtacctccaactagacgatgagctcgccagccgccgcatcaacctcaccgagcgcgtagccaccctcgaagagcgtcaagcctcggtgagcatcaacacgctcttcaagaacaaggggaaagtatactttggcaccgccacggaccgcggtcttctcacgtctggcaaaaacgccgccatcatccaggccaactttggccaggtcacgcccgagaacagcatgaagtgggattccctgcagcccagccaggggtcgttcaactttgccaacgccgactacctcgtcgactgggccacgcagaacggcaagtctattcgtggacatactcttgtctggcattcg…	GH10.hmm	2.1e-106
364	9	35072	g9955	#N/A	ccgtcacggttgtggccgcagcggcagcacccaagcctgcctatgcacagtggatgacggactccatgatccgtttcggcgttcaacccggcatcggctatggcgaagctacactctacacgggctttgaaagtgtccttgatgccaccgagaacaaaacactgcacagcatctaccgctctcacatcgatgcagtggtcactgacgatggggtgatcaaaaacttcaactactcccacttctcgttggacaactaccgtcttggaaacaatattttgtactggtacgagaagacgagagagaaaaagtacaagctcgctgcagattcgatcaagaacatgatcgataagcacccacggactccaacaggcggactctggcatcgccacgtcgtgtatc…	GH105.hmm	6.6e-82
462	10	40673	g11822	#N/A	atgaagttccagaccctctgtgctgctctggccgccaccgccaacgtggtggcagccgactcgctgctcgcccgcatggccgactcgtggatccgcaacaaccacgagacccagagagcatactggtacggccgaggtgtcatctacgagggctacgaggcagcctatgagttgaccaagaacgagacgcttctcgactggtaccgcgcccagattgacgacctggtcatcgccgaagacggcaccattgtcaactacgacatgaccaagtactcgctcgacaactaccgcatcgccttgaacctgctctactggtaccagaagaccggcgaggaaaagtacaagactggcgccgactttatccgcgacaggatcaaccagactccccggacccccacc…	GH105.hmm	6.6e-98
528	11	43895	g12896	g9774	atgcacggcgtcgcctccgaggacgtccacaagcagatccgccagctcatccacgagctcgtcaacatcaaggacacaaccggcgagttcctgctaaaactcgacgatggccgcatcatcgacaccaagggctggaacgactgggagtggacgcacggcatcggcctgtacggcatctggaagtactacgagatgacgggcgaggacgagtggctcaagatcatcgaggactggttccaggcccgcttcaaggagggccacaagggcaagaacatcaacaccatggccgtctttctgacgctggcctacgtctatgaaaagacgggcaacccgacctacctgccctggctcgacagctgggccgagtgggcgtaccacgacctcccccggaccaggcac…	GH105.hmm	5e-97
580	12	46223	g13672	#N/A	atgaagggttccatctttgtcctccaatccattgtcagtgcagtgctagctgctgttcagcttcctcgcgggtggttcgccacacagcctacggaagaaatcccagctggccggtttcaaggcaagccacgatatttgacatggatggccgactcccagatccagcacggtgtcgagcccacgctcgcttacacagtatctgccttttattctggagtactgctggcctatgaacgaaccggtgatcaaaagtattttgactatgtcaaacacggagccgatattctgctctatccggaacacgacggcacagtgctgttttacaacaatagcaactcaatcgacgacgttcgcattggccacacctttctcgacatgtttaatgcgactggaaataag…	GH105.hmm	9.8e-89
31	13	7541	g778	g828	atggcctccagcactccctacaccgtccgatggggcatcctggccaccggtggcattgccgagcacttctgcaaggatatcctcaccgaccctgccatccgaaatgtgagcgacgtgcgccacgagatcgtcgccgtcgcctcgtcctcctctgcctcccgagccggtgactttatcaagaagatcaagggcccctcctcggccgccctctacggctcgtacgccgagctcgtggccgactccaatgtcgacatcatctacgtcgctacgcctcacagccaccacttccagaacgccatgctcgccatccaggctggcaagaacgtcctctgcgagaaggcactcaccgtgaccgcttcgcagaccaagaagctggtcgaggccgccagggccaagaac…	GH109.hmm	2e-13
117	14	15281	g3358	g8845	atgggcagcatctctatcaaccagcctcaaggcaaccctcgcatcctgcgcgtgggcatcatcggctgcggggaaatctcccaggtcgctcacatccccaacatcaactttctctcccacaagttccagacgacctacctctgcgacatctccaagcaggccctcgcacactgcgcaaaaaaggtccagggcggtgccccaaagacgaccctcgatcccgcagagctatgctcctctcctgacgtcgacgtcgtcttgatcgcaaacgctgacgcgtaccacgtcgagcacggcgtcatcgctctccagaacgacaagtgctgcctgatcgagaagccggccgctctctgcttcagagatctagacaggcttctacaggcagagagcacctcaaagggc…	GH109.hmm	5.4e-11
118	15	15287	g3360	g8847	atgtctcaaccaaaaccaactctccgctggggaatcatcggaaccggcctcatctcgtcctggttcgtccaagacctctccctcgagcgagacaacgcccaggccacacaccacatccaagccatcggctcatcctctgtcgaaaagggcaccaagtttgtcgagacccatctaccaggccagaccccaatcgtctacggtagctatgagcagacgtacaaggatccagaggtcgacatcatctacattggcactcctcatgcctttcacaagcaaaactgcctggacgccatcgcgcaaggaaaacatgtgctctgcgaaaaggcttttactctgaatgcacgagacgcgagggaggtgtttgaagctgccaggcaaaagggcgtgtttgtgatggag…	GH109.hmm	1.9e-10
130	16	16469	g3754	g9266	atgcctagtcctgccaacctccaagtcgccgtcgccggcgtcggccgcatgggactacgccatgcagagcactttcataggttggtcgccgacgccgacctcgtcgccgtcagctcgcccgtccaggccgagctcgatgcggcaaaggccctcgtcccccatgtgagaacctatctctcctacgacgaaatgctggcgtccgagtctgagctgcaggctgttgttattgcgagtgcggtgtctgtgcacgcagagcaggccatcaaggcgatggaaaagggtctccatgttctctgcgagaagcctctcagcccgagcccagagatttctcaacaagtcctggacgcgtacaacaagtccttgaagaaacaccccaaacaaaaggtcatgtgcggcttc…	GH109.hmm	7.8e-12
141	17	17288	g4027	g10283	atggagcctctcaacgtattgatgattggtactggcgagtacaccaccggctttgtcggcggcggcgcctctggctcagacaagaaggtcggcgttgtcggcctcagcctgtttgacctgcgacgtcgcgaaaaggtcaacaagctgggcatggttggcgtcaatggaaagaagttccccgccatccgcgagcatctccacaagaacatcacccaggtctacaacaacctcgacacctccttcgactccttccccgacaacgagagcgtggaccccgacgcctacaagacggccatcgacggcctcaaagccggcgacgccatcaccatcttcaccccggaccccacccactaccccatcgcccgctacgccatcgagcgcggcatccacgtcatgatc…	GH109.hmm	4.9e-08
157	18	18905	g4566	g10868	atggcccctattcgcaccgctctcatcggcctctccgcctcggccaagacctcctgggcagccgtcgcccatctcccatacctcctctctccacgcggccgatccaagtatcaaatcgtcgctctctgcaatagcagcgtcgaggctgcccgaaacgccattaaacactttgaattgtccccagacacaaaggcatacggcgaccccgagtctctggctgcagacgacgagattgagttggtcgttgtaatcacccgcgtcgacgtccaccactcaaccgcgctgcctagtgtcaaagctggcaaggctatctatgttgagtggcctctggcacaagacgatgaacgtgcgagagaacttgcaacgctcgccaaagagagcggcagccgtaccattgtc…	GH109.hmm	3.1e-08
164	19	19034	g4609	#N/A	atgttctcccagaaattcaacaagccttctctctcaacaatgccagttcgacgacttcaaattggcgtagccggccttggccgcatgggcaagcgacacgccctcatctggctccaacaggttcatcgtgcagacctcgttgccgtctgtagccctgatgcggccgagagacaatgggcgagcgaagagctttcaccgcatggagttgctgtctatgagcgctttgccgacatgcttgcacacaatggcctcgaggccgtgtgtatcgcctcggcgacaagtgcacatgctgaacagtccaacatggccattagagccggcaagcatgtgctttgcgaaaagccactttctaccacggtcgaaatt	GH109.hmm	8.5e-13
165	20	19067	g4620	#N/A	atggccaacactcaagacagcccattgcaggtcgccatcgtcggatatgggctggctgccaaaatcttccacataccattcatcaacgcctcacctcacctccagctgcacaccattgtacagcgcaaaccgacccaagactcatcagcccctgatgaccacccttcgcttacgcattgcaccaccctcgaaccggtactaaaaaatcccgcgattgaccttgttgtcatcacaacccctccagactcccacttcaatctgtcaaagctctgtttacaggctggaaagcacattcttgtcgaaaaaccatttgtaccaacagtgaaagaggccgaccaactcatccgtattgctggcgagaacaatcgcttgatctgtgtctatcagaacagacgatgg…	GH109.hmm	2.5e-09
183	21	20591	g5128	g11942	atggcccccaagctccaggttgccgtcgccggcctcggccgcatgggcgctcgccatgccctcaacttccacaacaggacccctcgcgctgagctcgtcgccgccttcacccccgtccagaaggaggtcgagtgggctcgcgtccacctcgagggcgtcaccgtctacaccgactacgacgagatgctcaagcaccccggcctccaggccgtcgtcgtcgccaccgtcaccacagcccacgccgaggaggccatcaaggccattgaggccgagaagcacgtcctgtgcgagaagcctctgagcaccagcgtcgagatttctcaatcagtcgtcgacgccgccagcaagaagcctcacctcaaggtcatgtgcggcttctctcgccgcttcgatgcctcg…	GH109.hmm	1.9e-11
187	22	21470	g5421	g12531	atggctcctcagaaactcaagattgctgctgccggcctcggccgcatgggtaagcgacatgccatcaactttctcaaccgcactccccgcgccgagctcgtcgccgcgttcacccccgaccccgaggagatggcctgggccaaggtcaacctggagcctcacggtgtcaccctctacgatggctaccagaagatgattgagcagcctggtctccaggccgttgtcatcggcactgccacctctgtgcacgccgaggaggccatccaggccatgcagaaggacctccacgtcctgtgcgagaagcctctgtcgaccagcatcgagatttgccgcgatgtcgtcaacgaggccaagaggcgccctcacctcaaggtcatgtgcggcttttcccgacgattc…	GH109.hmm	1.4e-13
190	23	21728	g5508	g12619	atgagcggaaagacttacaacgtgggtgtgattggatacggcgcatccgccaaaatcttccacatccccttcctcacgcagacacctcagttcaagctgtacagcattgttcagcgatcccccaaggagggcaactcggcaccacacgactaccccgacatcctgcactacatcgactacaagcagctgcttgccgaccctgcagtcgacctggtagtcgtcagcacgcctcctggaaaccactttgaactcaccaaggctgctcttgaggctggaaagcatgtcctgaccgagaagcctttcgtgcccacttcggccgaggctgatcagctcatcgaaatcgccaagaagaacggcaagctcctcatcgtctaccagaaccgacgatgggacaatgac…	GH109.hmm	5e-11
222	24	24083	g6292	g13636	atggcacctatcggcttggccctgatcggcggcggcctgtttgccaaacaggaacacatgccggccattatgaagtgcgatcactttgccctcaaggccatctactcccgctccctcaagtcagcccaggagacggcggccctcaacacccgcccggactctacgccggacctctactcggccgactccggaccgggcaagtcctacgacgacctcctcgcccgcgacgacatcaccgccgtcatcatcgccctcccgatccccagccagcccgcccacatcgaggcggccctcacggcgggcaagcacgtctttgccgagaagccagtcgcgccgacggtggaggcagggaagaagctgctcgagtttgcgcagcgcacggcagaggccaacggcggc…	GH109.hmm	6.6e-12
236	25	24989	g6594	#N/A	atgtcatctcaacagcgcatcaagtttgccgtcattggcgtggggttgattggacctcggcacgcacaaactgtggtcgagagcaaagaagcagagctggtggccattgtcgacttgacgcctgctggccaaacgctggcccaagatctaggcgttgcctatttcaagtccgtggcagagatgctgcagtctcccaacaagccagaagccgccatcatctgcaccccaaaccacacccacgtccccttggccagagagctctcctctggaggcgtccacatcttgatcgaaaagccgttctgcaccgatatatccagtggcaaggagctcctacagcacttgaatcaatccagcgtcaaagccatcgtgggacaccatcggcgattcaacccttacatg…	GH109.hmm	2e-09
260	26	28106	g7633	#N/A	atggcatccataatcagccgagttgtgggagccttcttcccaactgtggtgaccaagagcgacgatgctatcaagctgggtatcctaggcgcagcaaacgttgcccacatgtctctcttgacgcccgccaagtcgcaccctggaattgtcatccaggctgtggctgcccgtgaccgcaaaagagctgaagaatacgccaaggcaaacgagatgctcgacgacaagaatattggcgctatttatattcccctccctacgtctttccacctcgagtgggctattcgttgcatccgcgctgggaagcacgcacttgtcgagaagccgtgcgtgtccaacgctcacgaagccgagaagctattcaatctacccgagctctcccaacccaatgcccctgtcatc…	GH109.hmm	2.3e-08
361	27	34865	g9886	g4244	atggcggatcagagcgcagcccgcaagagatacgccgtcgtcggcactggaggccgatccagcttctactactcggccatcgccaccgaatacagccaaacctcgtgcatcgtcgccttttgcgataccaaccagactcgcatgaactatgccaactcgaagctcgagtctgtgggacatggcgaggtcccgacctacctggcctcggagtttgacaagatgatccaagagaccaagcctgacgaggttctcgtcaccaccatggaccgcacgcacaacatctacatcgtccgggccttggagctgggctgcaacgtcattactgagaagccgatgacgattgacgccccgaggtgcaaagagatcttttctgctgttgaaagaaccggacaaaaggtc…	GH109.hmm	1.6e-14
407	28	37820	g10871	g5255	atggccgagcaacggaaacttcgcgtcgccacagtcggacttggtcgaatgggcgctattcatgcttataattatgcgaacctcgtttcccgagccgaactcgtcgctgtctgcgacgttcgagatgaatcgctggcttgggctaaggagaacctgccccctagcgtccagaccttcaaggatgccgaggaaatgttcaagagctccggggccgaagcagtattgattgctaccgagacctcgcgacacgctcccttggcggaactagctataagctacggcctgcatgttcttctcgaaaagcccatctcggtggacattgagtcctcgcgccatgtcgttgagcactcgcgcaaacaccccaatgtcaagaccatggtcgcttttgtccgccgattc…	GH109.hmm	8.5e-14
408	29	37823	g10872	#N/A	atgggagacgcagtattcaatgttggagttattggatatggagcctctgccaagatcttccacatccccttcatcaaactcacgcctcagttccgtcttcacagcatcgtccagcgctcgccagtggaagggaactcagcgcctgcggactacccggatctcaagcatcacaacgactccaaggctcttatcgccgatccggaagttaatgtcgttgtcctcaccacaacgcctgatagtcacttagaacttgccaaggctgcactggaagccggcaagcacgttctcgtcgagaagcctttcgtcccgacatcagcagaagccgagaagcttgacaacatcgccaaacaaaccaaccgtctaatttgcatctaccagaaccgccgctgggatctcgat…	GH109.hmm	3.4e-08
409	30	37826	g10873	g5257	tccgcaccggagtcattggactgggacgaatgggctttcgccacgcccataatgctgcatatctctccccggtgtccaagctggttgccgcctgtgatgtttttccacaaagcattgagcatgcgaagacgcagcttccccttgacactgtgttttataccactccagagcagcttcttgctgacgaaaacgttgaagctgtcatcattgcttctgcgactgaaacgcatgcacctcttgctctcgcagctttgagagctggcaagcatgtgcttctggaaaagccaatctcactcgactgggatacaaccgtcaatttcgcccaggaagtcaagaattacccgcaccttaaagtcatggtcggaatgactcgacgattcgacgaatcgtatagtgacg…	GH109.hmm	4.6e-14
415	31	38513	g11102	#N/A	atggccccaatcggtgtcgccctcattggaggtggcatttttgccaaaatggagcacatgcctggaaccatgaaatgctcatctttgagactcagagccatccattcacgatccttaaagtcggccaaagacactgcagctcttgacgacaaaggacaagccgacttgtactcatccgactctggccaaggcaaatcattcgaggatcttctcctgcggcaagacatctctgccgtcataattgcgctcccaatttccgcccagcccgagtttatcgaaaaagccctgaaggcaggaaagcatgtgctggctgaaaagcccatcgcaccagacgtcaccacagccaagaagctcatcgagactgcctcacagaatggggtcaccgtttcgattgctgag…	GH109.hmm	2.1e-11
446	32	40100	g11631	g7606	atgtctcaaagactcaacattgccgttgtcggccttggccggatgggcaagcgacatgtctacatgctcttgtaccgagttccccatgccaaggtggcaaaggagaacgccgagtacaaagagtttggtgttgccgtctacagtgactacaacgacatgctcaaccacgctggccttcaggctgtctgggcttccaccagcaccgatgtgcacgccagccagtctcttgccgctattgcgaagggactccacgtcctttgcgagaagccactgagcacagatatggcagaggcccagactgttgtcgacgctgccaagaagaatcctcacctcaaggtcatggcaggcttctcccggcgctttgatgcttcgtaccgcgatgctgcatccaagatttac…	GH109.hmm	8.7e-08
459	33	40628	g11807	#N/A	atggccaaaacttccaatgctgatgggccccaaaaggtcctcaaggtcggaatcatcggcttgggagagattgctcaggtctcgcacattaacgtgctgaacaacctctccagccactaccagatcacttacatctgtgatgtgtcccagcaagcccttgaacattgcagttacaaggtcgctggaggggcgcccaaggccacgtcgaatccggaagagctgattacttctcccgaaactgacgtcgtcgtcatctgcaacgtcaatgctttccatcctgcacaggctatcctggctcttcagcacaacaaatatgtatttgtggagaagccgctcgcgttaaactatcgcgaccttgatgccatcatcgctgcagagcagacttccgaggcaagagtc…	GH109.hmm	3.1e-12
460	34	40631	g11808	#N/A	atgtctgctgcgaaagaaaccacttccccatggcgcatctacctgtacggcgctggctccatcgcatggcgccatggcgttgcagcagagagcctcgggcatgacgtccagctgtttgctgctgacccctcgaagcatgcccgagaagcactgctcgccaagttccccagagccaccgtctatgaggatgccgaggagatgcttgccagttctccaggccagcagcacgacattgtcgtgattgctgtgcccccgtggctgcaccacgccgcgacactcctcgcctttcgatccaaccgccacgtcctctgcgaaaaacctctcgcgacatccgagactcagatggctgagatgctggctgctgctgatgcctatggccgcgtgtttggagaatgcagc…	GH109.hmm	0.0002
496	35	42302	g12365	g8343	atggctgctcctcgtgaaatccgctggggaatccttgccactggtgcaatcgccattaccttcacaaaggatctcctggttgatcccaagactcgagacgtcaacgacatcaagcacactgtcgtcgcagcggcttcatccacctcggctacccgagccgagtccttcctcaaggatgtaggagctccctcgactgcaaaggcctacggctcgtacgaggaactcgtccaggaccccgatattgaaatcatctacgttgctactccccactcgcaccactaccagcatgtcaggctctgcttggaagctggcaagcacgtgctgtgcgaaaaggcctttacggtgaacgccaagcaggcgcgcattctggtggatctagcaaaggagaagggcttgttg…	GH109.hmm	2.9e-12
544	36	44735	g13176	g10059	atggcacctatcaaagtcggagtcgtcgggtacggctttgccgcaaagaatttccacatcccattcatctcggcgaacccagattaccagatcgtggcgattcttcagagggcagaggcacccgctgatgccgcatcagcagcgccgggatcccactgcactgttgactttccgggcatcaagcagtatcggacggcagatgatttctttgccgattcagagattgcatttgtcgtcgttgcgactcaccccgacacgcatgccttgtttgccgagaaggctttgcaagcgggaaaacacgttatcgttgataagccttttgcgagatcagccgaagaggcagaccaagtcatcaaacttgccgatgagaaggggttgatcttgacctgtttccaaaac…	GH109.hmm	6.2e-11
561	37	45251	g13348	#N/A	atgccccctcgaaaactgcaggttggagtcgccggtctcggccgtatgggcaagcgacatgccctcaactttcaccagaacgtgccccgtgctgcccttgtggcggtcagcagtccagacgagaccgagcgtcaatgggcggctgagaatctcgctccccacggcgtggctgtttacgagaactatgacgacatgatagcccaccagggtttggatgccatctgcgttgcctctgccaccacagttcacgccgagcaagcaaacgccgcgattgctgcaggcaagcatgtcctctgcgagaagcctctcgggactacggttgaagtttctcaatctgttgtcgatgccgccgctgcccgtcccgatctcaaagtcatgtgtggcttctctcgccgtttc…	GH109.hmm	3e-14
589	38	46922	g13905	g12340	atgtcttcttccccggcagtaaagcgctatgtcatcgtcggcatgggcgtccgctcgtccatgtactacgagagcatcatccgagacttcaaggacgttgcaaagcttgtcggaatttgcgacacaaaccagactcgcatgaatgcagcaaacgaccacattgctgagctgggagccaagcgcgtgcccacctacaaggacaaggactttgacaagatggtccaagaacaaaaggccgatgtcgtcattgtcaccaccatcgacctcttccatcaccactactgcatccgagccatggagctgggatgtgacgcaatcacagaaaagcccatgaccattgatgaagagaagctgcaagccatgattgacgccgagaagaggaccggaaagcaggtccgc…	GH109.hmm	1.2e-18
426	39	39239	g11344	g7311	atggtttctttcacctacctcctcgcagccgtgtctgccttcaccggcgctctcgcccttcccacggccgacacttctgagaaccctgccctctccaagcgcaccccaagctctaccggaacccacggtggctactactactcgttctggaccgacaaccccaacagcgtcacctacaccaaccaggatggcggcaagtttagcgtccagtggagcggcaacggcaactgggtcggcggcaagggttggaaccccggtgctgctcgaaccatcaactactctggctcgtacaaccccaacggcaacagctacctcgccgtctacggctggacccgcaaccccctgatcgagtactacatcgtcgaaaactttggcacctacaacccctcgtccggcgcc…	GH11.hmm	1.1e-77	FvXyn11B
467	40	40814	g11869	g7839	atggtttctttcttttctctcttcacagggttgaaccttgtggctggagttctgtccgcgccaaccggaatactgaagtccaagagagcaggaactccaagtgccaccgcgctgcgcgaaggatactactactcttggtggactgatggcgggtcagaggtgacctttaataatgagactggaggctcttactccatggattggagtaaaggcggaaagtgccttggcgggaagggctggagctctggggggcgaaagacgattgagtactctggcgaatacaagtctgatggcaatagctgcctgaccctctatggccaaaccaaaagccctctcatcgagtactacgtcgttgagtactctggcaaaaacagccccccgagcgatgccgagaaaaag…	GH11.hmm	3e-62	FvXyn11A
400	41	37319	g10704	g5088	atggttgctttctcttttctcttcgcagggttgacccttgcgaccggggctctgtctgctcccagcgtggtgccgttttccaagagagctggaactccaagcagcaccggaacccacgatggattctactactcttggtggactgatggcggagctgacgcgacctacaccaacggtgccggcggcgagtactcagtcaagtggtcggacggaggcaatttagtcggcggcaagggctacaaccccggaggtcgacgaaccgtcgagtactcgggcacctacagccccgagggcaacagctacctcgcgctgtacggctggaccaagagccccctgatcgagtactacgtagtcgagtccttcggcacctacaacccgtcgagcggcggcgagaagaag…	GH11.hmm	2.8e-74
54	42	9875	g1556	g1657	atggtggcctttagtcgaattgccattaccactctcgcccttggcagttctactgaaggggccaagcctaccgcgaaggctgctggacttgccgacttcaagcccggcgtacagtgggagatttgtattcacaaccccgtcaagcatgacagtgctgcagacttgatcccgaacaaggccaaggtctgggacattgacatgggccatgcccaggggtttcccaacatgatccccatgctcaagagcgccggcaaattcgttatctgctacttcaacgccggagccctccaggattgggatgacgacaagtccaagttccccaaggaggtcatcggtcactccttgtcctacccctacggtaacgaagaatggtacctcgacatcagggactcgcgtgtc…	GH114.hmm	1.3e-51
121	43	15644	g3479	g8979	atggcgacgactccagcagatttcgaaatacccgagaagcaggtcatggaggccaaggcaaagactagcaagttctggccgttgtggaagaagctcacactcatcggcactgcccttgtcattgttactgcgctggcagttggactcggtgttggcttgacacgaggaaaaggaggcgacggcaacgacacagacacaagcgatgacacccatgactctatcctcaaggcccgaggaaagccatggcagcccaaggtcggcgccccctggcagatcgtcctcctcaagcccatcaagctcaacgacgacggcaccgccaaagacctcgcgcccaacgtgggcatctacgacctggacctctacgacaacgacgccgagacctttgcggcgctgcgcaag…	GH114.hmm	5.7e-74
549	44	44909	g13234	g10118	ttccatctaacgagtacacacgtggtctcggtcgcactaagttctggaagcctcgagtcggaacgccctggcagattgtcctctccgaggtcctcacgatccccaaaggggggcccaagaagctaaagacccatgtccccgtctacgacatcgacctgttcgagaactcaaaggagacgatttacgctctgcaccaagagcacaagatcgtcatctgctactttagcgctgggtcctacgagaattggcgcgacgacaggaccttcttccggaaagaagacctgggcaagacgctgagcgggtggccggacgaaaagtacgtcaacatcaggagcgaacatgtacgggttattatggggcagcgcattagactggctgccgagaagggctgtgatgcca…	GH114.hmm	1e-67
554	45	45056	g13283	g10169	atgaaggcttcggcggcctccacggcccaagagacgggcgacaagctcaacaccaaaaagtcttggcctctatggaagaagcttgccatcgtcggcatcatcctcgtcattgtcatccccctcggcgtcggcctgggcgtcggcctgtccaagaagggcggcggcggagatgatgacggcgctggctctggagacgacgaccaggacgactctggcactgacaaggacactcctggtggcgacgccaatcgtacttcggtctggcagccagaggtaggcgccgcctggcagatcatcctcctcaagcccatagagatcgacgacgatggcaaggtctctcccgacgtggacatctacgacattgacctgtacgacaacgacgaatctacctttaccgcc…	GH114.hmm	5.4e-73
543	46	44621	g13138	g10018	atgaagacaatcctactctggcggatgggccttcttggcttcgtctccactgtcattgctttgggacaagagcctatcatctcattcaccaatacagacgatgcattgcagatctttggaggaaatgtcaagacaggccagatcagagtatcccaagacgattattggggcgtcatccgagctgccggcgatctggccgtggatttcggccgcgtcactggaactaacttcactctcagcaatggagatgccgaagcttccccggcaaagtacacctttagacctgccgatgtcaagaaccagactcactaccgggcgttggatgaggaatcgctctcaggcccaaagtatcatgatcctgacccctccaacacggtcatcattgttggaaccatcggc…	GH115.hmm	3.5e-227
63	47	10364	g1719	g5429	atgacggttcgcttcctcgtcaactttggcctcttggccctccccatcgccatcacactcggcatcctcctcggcctcgagaagcatcgagaggccacggggggtcctcctctgttcaagcccgagcccgacccgacaaagcccaagaagcccaacgacggcatcacggtcgagcagtactgccaaaagtcgtatggtatccatccagagacggacggccttgagtttacactgaatcccaatcagtggggtctcaagcaaggtggaaagggaggaatgtgtttatatgtcgacattcacaacaacaagacctatgacacaaagttctctgcgcccaaatggtccagcgtctggcactaccccgtcgacgacgtcaaggcccccgtgcacgccttcccc…	GH12.hmm	2.9e-26
264	48	28289	g7694	g1859	atgcagctgacttccttcttcgcctcggctctgctcgcagtgtccgcagtcgcatctccaacccccacactcgagaagcgggcgcagaccatgtgcggcaactggggtaccgtgcagacggccggcttcaccgtctaccacaacaactggggcgccggttcggccagctctggaaagcagtgcaccacctttgacaaggtcaagaacggaaactcttttgtctggtcgacctcgtggagctggaccggcgggcacggccaggtcaaatcgtatgccaatgtcgcgcttgaaaaagtcaacaaggagctgtccaagatcaaatcgatcccctccaagtggacctggaggtacactggcaccaagatgatctccaacgtctcctatgacctctggctcgcg…	GH12.hmm	1.7e-42
281	49	29843	g8212	g2433	atggcaccatccgctgtcacagtccgccatcgtcgcagctctagccggcctagccgctgcctccccaaccagactcatcccccgggccagttctgcggccagtgggactctgagacggcgggcacctacaccatctacaacaacctctggggcaaggacaatgccgagtccggcgagcagtgcaccaccagcagcggcgagcagagcgacggcagcatcgcctggtccgtcgagtggtcctggaccggcggccagggccaggtcaaatcctaccccaacgccgtcgtcgagattgaaaagaagacgctgggcgaggtgtcgagcatcccttctgcctgggactggacgtacactggcgacggactcatcgcaaacgtcgcgtacgacctgtttacgagc…	GH12.hmm	8.8e-41
380	50	35786	g10193	#N/A	tcctcgcagtggatgcgctggcgacgggtcgtgtctcatccttgctgaggccccttagacgccaacaagcgacgtcaaacctttgcggcgccccgaacgagtccgagatcatcgccggcagcccctggattgtgttttccatgaactacaattaccaggccattcgcggatcttgctgcacaggctactctggaatttcggggtctggagacgctcagcagatccagtggagcagcatctgggatattgaccctttgaccagcccagacctggtcaagggatactcctttgtcggccttacacagggtcttcagaccaggctcagtgacattgggagcattccaactgcctatgagtggactgtttcaaacactacagcttacaaaggcaatgttgttt…	GH12.hmm	4.7e-24
435	51	39863	g11552	g7530	atgaagttccttggcgtcgtttcggccttccttgccaccacggcactggccaaccccaccgcgaccatcgagaagcgagacaccacctggtgcgatgcttggggctccctctcgactgccggatacaccatctaccacaacaactggggcagaggcgatgccacctctggctctcagtgcaccaccttcacctcggtcaagagtggctccgctgtctggtcgaccagctggacctgggctggcggcgccggcaaggtcaagtcgtactcgaacgtggctctggagaagatcaacaagaagctctccgacatcaagtcggtcccatccaagtggacctggcgatacaccggcaccaacatggtcgccaacgtcgcctacgacctctggttcgcccccacg…	GH12.hmm	8.2e-41
568	52	45824	g13539	g11197	atgagattggctgtcgtcaccaacgcagtcgcgttgctgcttggggtcgtttcggcatccgaccaggtcaaaactgtctgtgacaatgagaggtttggcgagctggatgatccactcatgtactacccgaatgcatggaacaaaaagagccccaaaaacggcttcgtgtgcctgagggtcgacaacagcactccggcctatgacgcaacctggaactgggataaggatatccaagatgttcactcgttcccatacgttcgttttagccacgaggatctacccctgcgcctcagcagccttcagtccatccgtctcgcgacgaaatggatgtatactcctggcagccccagcaagccccctcgcgactttacgcaatcagtgtggcaagagaacaaggcc…	GH12.hmm	1e-21
185	53	20624	g5139	g11954	atgcccagatccgttcttcttctgctgctggccgccgtgaccgtctcggcggccggatgccccaactatgagcagtacgcccgtcaaggccacgagccctcgtccgtcggccgcttccactttccctttcagcgtccggaccaggagtgccggacctactcggtccccgccgtcgagcatctcatctatgaggagatgacggagctcatcaccgacccggatctctttcacctgttccagaatacgtggcccaacacggtcgacacgacgatccgatggcggggggtttcggctgataacccagacgaggagctcgccttcatcaccaccggcgacatcaacgccatgtggctccgcgacagcgccaaccagctccagtcctacaagtccatcctctcc…	GH125.hmm	2.3e-142
320	54	32243	g9012	g3308	atggaagctaccccagctccaagccccacgtcacgtcggagctgtctcatcctacgtaatcagtcaagggatgcgacagctccaaacctcaacctcttgacaccttttcttaaccctcgcaaactctcccgcgccgatccgactcagacctgtcttgttctatgcccatgtcctaattacagctacaagccgaacctacatcctacgcagaaacaccatcctagagccatgacgctccggctgttggcatcgagcttgctgggcttgagcgcatcgctcgccagcgccaacccagacggcccacagagacctctctccgactatgcgcgttcatgtcctgattatacgcgatacgctgcctattcccatcgacccttgagcaccggtcctcgagcgcta…	GH125.hmm	7.9e-160
441	55	40019	g11604	g7580	atggttcatatcttcgcacgaaacgccgtcggcgttatcctcggcgctctagcaatcgtccacgccgagagttggcgcgattatgagcctcaggatcgcgttgcgagctcatgcccggattatatcaactactcacaaaagcctcatccgccgttttcgcagggcgagttgaaacttccatatatgaggccgcgggaggattgcagaacgttcaagagccccgcggttgagaaagtcattcaagacatcaaatcacgtgccaaagacgatgaccttgcccgactttttgaaaacacctttccatctacgcttgatacgacggtcaagtacttcgacccgagcaataaccttgccttcatcgttactggttggctacgtgatactggcaatcaatttgcc…	GH125.hmm	1.9e-105
55	56	9947	g1580	g1682	atgtctcatccacaaactgcctttctccagacaaccttcaaaggggactcggtcctctcaagaagacgaaagactgtctcccgcaccacggtccacacccagctggagcagctgcggtcaactggccgatatgattgcttcaagctcaagtggcatcccatctacgaagacaagtctatgtggccggtgccttttcatctattctgggacagcgatatcgcgaaatggattgaaggggcctgctacttcctcgcagatgagtatgacgccgagattgacaagacgattcaggagctcgtggagatgatcagggcggctcaacaggaagacgggtacttgaatgttcattacaccgtagtcgagcctgggaaacagtggtcaaacctgagaaacatgcat…	GH127.hmm	1.3e-154
518	57	43346	g12713	g9597	atgcctctcaacgatttccccttggccagcatagacatcacgtctaccttttggtcccctgtccaggattcctccaggctcaaaacgattcccgccattgtcgaggcacaaaagacatgggaccattggacttgtctgacatggaaagaaggccaccatgtgaagccgcaccagttctgggatagcgacatttacaagatcattgaagctgcctgttacttcctcatcaagcaccctgacaacaatatgagagctatagtggatgacgctgtcgacatgattcgcggcgctcaacacgaggatggttacatcaactcttactacaccgtcagaggactcaacgagcgctggaccaacctcagagacaaccacgagctgtactgccttggtcatcttctc…	GH127.hmm	4.1e-160
538	58	44495	g13096	g9975	atggtcttatttaaacccgctgcccttggtgcgggcatagcatccctcctctttcccctcggcgttcatgcggcagacccatcgactgccaaagccttcgacttgaacgaggtgaccctcaccgacagtcgttggatggacaaccagaaccgcaccctaacctacctcctctccatcgaccctgatcgtctgctctacgtctttcgcgccaaccatggcctcgacaccaagggcgcccagaagaacggaggctgggatgccccggactttccttttcgcagccatatccaaggacatttcctcacggcatggtcacagtgctatgcgactcttggcaatgaggactgtggctctcgagctacctactttgccaaggaacttgggaaatgccaggcaaat…	GH127.hmm	7.1e-37
598	59	47474	g14089	g13248	atgtcccatcctcagtcactcttttctcagtctgtctttaccggcaagactctgctgtctgtcaggagagacaccatccgcaagacttctatccatactcagcttgagcagctcaagacaaccggacgttatgactgcttcaagctgaaatggcaccccatctatgatgaccacgccatgtggcctgtccccttccacctcttctgggatagtgacattgccaagtggattgaggcggcctgctactggctgggagagaactatgatgaggaaatcgacaaggcggtccaggagctggtcgagatgatccgcagtgcccagcatgaggatggctacctcaacgttcactatacagttgtcgagacagacaagcggtggaccaacgtcaaggacatgcat…	GH127.hmm	8.5e-158
30	60	7508	g767	g819	atgatcggcaacaagctcaccctcctcaccgcgaccgccgctctccttgagccggctcttgccctcaacgtccaccgtcaccaccagcaccacgtccagaagcgtgccgagtggatcactgccaccatcgacggccaggttgtctcttgggagaacaactacttcggccccgtttctcaggctcctgctgctgccgtccccgctgccgccgctcccactcaggccgccgagcagcccgttgagaagcccgccgagaagcagcctgaggctcctgcccccgtcgctgttcagcccaccaccttcacccaggtcgccaagccctccaagactgtcgaggcccccaagaaggctgtcttcaaggaggagacccagcccgccgctaccaccaaggctgctgcc…	GH128.hmm	3.1e-53
317	61	32174	g8989	g3283	ggctcgcatctgccacaccaaacaaaaagcgaggcctctgctttaccgccgacaggacagatcccaaagacaacaagatctgggtccaaaatggcagcgacatcacatggtactacaactacgccgactacccatcgcccgtctacgccgacatcccccaggagcagctggaatttgtccccatgatgtggggagtcggctccgacagcagcgacccgagcttcctcaacagcgtccaggcccgcatcaagagcggcaccaacatcacgcacgtcctcggcttcaacgagcccgacgccacgagcgagtggggagggagcaacctcacccccaagaccgccgccgaggcctgggtcgtcaattttgaaccccttggccggatgggcatcaagctcggtc…	GH128.hmm	4.6e-62
49	62	9467	g1420	g1508	atgagcgcctcgaatcagcaatctcgagtctggtggaaagagagctcggtctatcagatctaccctgcatccttccaagactcgacgggctctggagtgggcgacctcaagggcatcatctcccgcgtcgactacctcaagaacctaggcatcgacatagtatggctttcaccaatctttaaaagcccccagatcgacatgggctacgacatcaatgtcgatgtcctcaaggacaagctccacgagcgaggaatgaagctagtcctcgacctagtcatgaaccacaccagcgaccagcacgactggttcaaagagtcccgcaagtccaaggacaatccgtaccgtgactggtatgtctggcggcctgcaaagtacgatgcagatgggaacagacaaccc…	GH13.hmm	1.5e-70
344	63	34298	g9697	g4053	atgggctccgtcatctgggacgaagagaaccagtgcgtcggcaaggagccgtggtggaaggctgcgtctttctaccaggtctacccagccagcttcaaggactctgatggcgacggctggggcgacctacccggtctcatcgccaagctcgattatctgagcgacttgggcatcgacgtcgtctgggtctcccccatctttgagagcccccagaaggacatgggctacgatgtgtccgactaccagaagatctacgagccttacggaaccgtccaagatgtcgatgttctcgtcgaggaatgccacaggcgtgggctcaagatcattctcgacctcgtcgtcaatcacacctccattgaacatgggtggttcaaagagtcgaggtcatccaagagcagc…	GH13.hmm	2.8e-70
377	64	35633	g10142	g4509	atgaagccgttttatgccctggccgctgtctttgccagcatatgccctggcatccttgcagcagacaccgcttcttggaagtctcgaaatatctattttgttctcaccgatcggattgcccggagctccactgataatggaggcgcatgctcagacctgggctcatactgcggcggaaccttcaaaggcctcgagtccaagcttgactacatccagggcatgggctttgatgctatctggatcaccccagttgtctccaataccccgaatggataccatgggtactgggccgacgacttgtatgcaatcaactccaagcatggaaccgccgaagacttgaagagcctggtcaactcggcgcataaaaagggcatgtatgtcatggtcgatgtggtcgcc…	GH13.hmm	6.9e-63
418	65	38840	g11211	g7172	atgcctgcagccacatctccactaaccgccagccccgtcgccgaggcctggtggaaggaagcctcggtctaccaaatctacccttcatccttcaaagactccaacggagatggcgttggtgacatccccggtgtgatcgagaagctcgactacctcgaacggctcggcgtcgacatcgtctgggtgtgccccatctacccgtcccccaaggtggacatgggctacgatgttgcagactattgcgacattgatccccagtatgggactctaggggacgtggagaggctgattgagggtctgcatggaagggggatgaagtttctaatggaccttgtcgtcaaccacacgtcagatcagcacaagtggtttcaagagtctaaagcctctcgagacaacctc…	GH13.hmm	2.9e-61
465	66	40745	g11846	g7817	atgccgacaccaacacccccagacagacagtggtggaaagaaacggtggtctaccagatctacccggccagcttcctcgactcggatggggatgggctgggtgacctccccggcatcatctcaaagctcgactacattcagtcagtaggagccacagccatctggctgtcccccatcttcaagagtccgcaacacgacatgggatatgatgtctctgactatcgagacatccaccgcccgtatggaaccgtccaagatgccgagggtctgatccaagggtgtcatgagaggggcatcaaggtgctgctggacctcgttgtcaaccacaccagccacgagcacgaatggttccgggactcgcgttcttcgaggatatctccaaagagagactggtacctc…	GH13.hmm	9.2e-70
576	67	46169	g13654	g11309	atgacagtcccaaagcgcagcaagcagtggtggaagcacgccaccatctaccaaatctacccagcctctttctgcgactccaacggcgatggagttggcgacctccagggcatcatctccaagctggactacgttgcgagtcttggcgtggacgtgatctggatctgccccatgtacgacagccctcaggtcgatatgggatacgacatttccaactatgaagatgtctacggcccgtatggcactcttcaggacatggaacagctgattcgcgagactcacgccaagggcatgcgaatcatgctggacctggtcatcaaccacacatcggatcagcacgcttggttcaaagagtcccggtcaagcaaggacaaccccaagcgtgactggtacatctgg…	GH13.hmm	1.8e-72
274	68	29021	g7938	g2111	atggcacggcaaccccgagtggcggatggcgagaacctcaccgggcccgctctcccactccctcaaccacggcctgagcgtctcaaggtgcgccagcaggcacacgccttccacttatggcacagcgtacaggatacgtacctggccgttgggaaaaaaaacccaccctcagtcgagctcgcgacgtcatctcaacctgtaactcagctgcccgccctctcgagtctggattgcgactcgtcgaccttgtctcacctgaagctcaacaattgcctgaagcgcgcaacaccaccacattcatctaccccgcccacgacttcctccttcgccttcatcctcccacacgcatcctatctttcatcgagcttcgcaatggccgcaatcgagaactcgtccaat…	GH13.hmm	5.9e-26
390	69	36539	g10444	g4815	atgcgcgccgcggcctttgtcaccctcgtttcctccgtggtctctgccacgcccctcggccatctcttcgccaaggccagcaacacttgcgacgtcgtctttgacggccgcgttcctgccaatgcctccctgaccgactttgacaccaagaacggcggtggctggaaccccttcaacccggatttcgtcaaggggaacaacatctcgtggtctgagattctgctcctccccaagaacacgcctcggtcgcggtttgacgctgtctctcgaactgttcctctcgaggttaccatcagcgatgagagcatctttatgcagcaaaagggcttccgacgcgcgggtctgcagttcctcaaggacgacaatgaaaagagtcctgcctctgagggtgtcaagact…	GH131.hmm	1.3e-70
53	70	9869	g1554	g1655	atgaagaacatcatcacttacacgctcgccgcgacgttggccgctggcgccgctgcccaccagcatcagcacgtccacaaccgccgccatgccagctccaaggtccagaagcgcggtgccaccgtggtcaccgagtacgtcgtcgctgccaccgagaccgtctacgagctcgccggaaagcagctgaaccacgaggaggccaaggccggcctcgacggcggcaacctcgtcatcgttggcgaatccaaccctacctaccagcctcccccgcctgctgagaccgctcaggctgagatcaagaaggagaaggcttccctcggcgcccagttctaccagtccaaggaggtcacctccgcccctgagcctgccgctcccaccaccgttgtcgaggtcgtcgcc…	GH132.hmm	2.7e-100
250	71	26726	g7173	g14857	atgggtcccgccgtgggccctgccaggtccctgccaggagcccaccaggaggaagccattgcctcatctctcaatctcctggtcgcgggtggtaggattgctggtggtgccgttgatgctgctgaccccatgagactcgctactctcccagtcgccctcgcgggcatcctgtcggcctcgtcttcgttcgtcgccgccaaggcacatcggcaccatgagcgtgccggcgaccatctgcatggctctcctgcgcatgtcgcgaagcgaggaggccagtgccagtttcccaccgacgaccccaacatggtcgccgtgactcccgatgagaagaatggcggttgggccatgagtcccgaccaggagtgcaagcctggcatgtactgcccctttgcttgcaag…	GH132.hmm	1.6e-83
44	72	9020	g1271	g1345	gaggctcccgtcgagctcagacggggggctatctcccaattgaggactatggaatgattggcaacatgcacacttgtgcgctggtgggaatcgacgggagcgtcgactttatgtgctggcccgactttgactctccatccgtcttctgccgcctgctggacaaggacaagggcgggcacttctccatctcgccccctgacgacttcaactgcaccacaaagcagcagtacctcccgtcgtcctgtatcctgcagacgaggtctatccatgaagatggcgtcgtggatctggtggactttttccctcgcccaaagagtgcccaggtgatgagtaggggccacaagctgaacgcgtaccgagaggcgaccaaggtccaggaggagctcaagaagtggctgg…	GH15.hmm	1e-43
45	73	9023	g1272	#N/A	atgctcgactcgtccatcctcatcgcgcccctcgtcttcttcatctcgccctgcgacccccgcttcctcaacaccctcgaccgcatcctcctgccccctgaaaagggtggcctgacgagcaccggcctggtctaccgctacgacactgagctctctgacgacggagtaggtggccacgaaggcgcattcagcatgtgcaccttttggctcgtcgaagccatgacccgcgcgtcagtgtacgagccaaagtacctggtccgggccgtcaacctctttgagaacatgctcggcttctctaaccacctgtgcatgttctctgaggagattgcgcgaagcggcgagcagctgggcaacacgccccaggcctttagccacctcgccttgatcagcgccgcgttc…	GH15.hmm	4.8e-28
73	74	11219	g2004	#N/A	atgctcgcgatggacctcatcgatgttgacgaggcagtctcaagcctatcggtcaacacaacagcctctctgatacagcccttcatgtacttgctatcctctgctttcctcctcggctccctcgctctccagggcgtcttgggtagaccggcggacaaggtccaagccaggcaggctgctattgaagactttatcaactcggagagtccgattgccatcgagcagcttctgtgcaatattggctcggaaggttgccatgccaagaatgtccctgctggcattgtcattgcttccccagacactcatgatccagactacttttacacttggacccgagatgcagctctcgtcttcaagtatgtcgtcgacaggttcatccaccagtatgatgctgggctg…	GH15.hmm	8.1e-79
58	75	10109	g1634	#N/A	atggtcggcatcatccgctccctcgccgcagtcctcctgctcgccggcgccaacgccgctcccaccgccgaagccgcggccccctcgctggccgagcgcgccctcagcttccgcgacgacttcaacaccttcaacactgccaactggcgctgcgagtacacctgccccgtcatcgagaccggcaaggcccgcttccgcctgcagtctggcgtgctccccaacaaccagggctcctggtccaaggcccgatacactggccagcgcttcacctctggccgcttcaccgtctccttctccctcaccgagcgtcccagtgagcccgtctggtggggcgttgcgctctgggatgatggcaaggacggcaagttcaacgagatcaactttgggtacacgaccgac…	GH16.hmm	5e-11
81	76	12527	g2440	g6202	acatggagcagctgcaaccccacgcagaactcaaactgtcccgccaatgacgccctgggcatgtccatcgacatcgacttcacaaagggctccgtaaactcgttcgccgcctccggctcccccgaatacgacgacgagggcgtagcgttcaccgtctccaagggcggcgacgcgccccagctcgcctcgctcttctacatcatgtttggccgcgtcgagatcaccatgaaggccgcacccggagcgggaatcgtctcctccctcgtcctccagtccgacgtcctcgacgagatcgacattgagtggctcggcgccgcaaacgacgagatccagtcaaactactttggcaagggaaagaccacgtcgtacaaccggggcgagttccacgacgtgataaac…	GH16.hmm	3.5e-22
83	77	12596	g2463	g6226	atgcgcacctccaccctcgcctttggcctcgcggccctcctccagggcgtccacgcccagtacaccctcagcaccacgtacgactcgtccaacttctttactgcctttgacttcttcaacgaggaggaccccacgcacggctttgtcgagtacgtcgacgccaacacggccaacgccgagggcctcgccggcttcgtcgagggcgccgtctacatgggcgtcgactaccgcacccagaacccccagaacggccgcaagtctgtccgcgtcacgtcgcagcagtccttcacccacggcctcttcctcgccgacattgcccacatgcccggcagcatcccgggcgtctggcccgccttctggatgtttggccccgagtggcccacctcgggcgagatcgac…	GH16.hmm	1.8e-24
91	78	13682	g2825	g6610	atgtcgtcaatacgctcattatgtttgcagcttgccgtgttttcggccgtcgtccgcggtgcctcgacgggaggagacgatgagtgcgactgctacctcacaaacggcaccaactcggcctactactcacagcgcaagttctttgatttccgggaactgggaaagtacgccggtgtaccagatgtcatcgagaaggcgtccgagacggatgacatcacgagcgactactttgagagcaaggattgggacgacagctggggcatccaggactggagcaaccgtcagagcggacgaatgagcctctcgggcgatgccgccgtgctcatggtcaactcgccaaacaacatctacatcgagaagaacgacgatgcggcgtcggacacgttcctaaccatgcga…	GH16.hmm	1.5e-26
142	79	17417	g4070	g10329	atggctcgacttatacccgaggtcaaacctggagaggcaccgcctgcgtacgacgagatcatgctctctcgacccggtcaggatatccggctcgcatctccaaggatgccctggtggaacccgcgatactggaggaagagagcgtgggcgggcgttgtggcggctatcctcatcatcattgctattgttgttgccgttgcggttacacaggcaaagaagaacgagtaccccgactatgcaaaggtttcgtacagcttgaaggatacaattgagggagagtcgttctttgacgagttcaactactttactggatatgatccaactgggggctttgttcactatgtccccaaagaacaagcagcgtctcttaacctcacctacgcctcatccagctcagcc…	GH16.hmm	1.8e-19
170	80	19685	g4826	g11620	atgtctgtcgactccaacacccactcagctcacccagagccaccaaacagcagtctccgtcacagcattgagcccgtacgcgggggctctgctggaaacgcgggcatgtttagcatccccgagttttctcgccctccctcggactacgagtcttcaaacgggtcctctggcacgcagtttgacgaccggaaccggtactttcactcgcggagagtcaaacctggtgaggttgagaagccttggctagaaaagacaaatcccaaggagaagtgggtgaccattctcccaattctggccatcttcattggccttgttggatctgggtttcttgtctgggatggcataagaagtgttgtgaaaaacacctactgcgatgtcctggatgaagactttagtgga…	GH16.hmm	1.4e-38
220	81	24002	g6265	g13607	atgcgaaacttcctccccttcttcctcctccccctcgcctcggccatccagtgccccaaccgtccgggcttcaaggtcgtctggcaggacgactttgacgggtgccagggctgcgcccctagctcctcgagctggaatgtggccctcaacatcaacaccaacaacgagctccaggagtactccgagtccaaccgtaacatccagctctcgggcggccacaccctgcagctcgtcccctggaaggagagcaacggcgagtggacctcgggccgcatcgagtccaagaaggcctggcacgcacaggagggcaaggccatgcgcgtcgaggcgagcctgcgcaccggcgaggccgccaacaagcagggcatctggcctgccttttggatgctcggcgacgcc…	GH16.hmm	1.4e-37
231	82	24836	g6543	g13907	atgttgcgatctattgctgtggctgctctcttgggcgccgcctcggtcagcgcccaaaagtgcaccgccggcagcaagtgccccgaggactctccttgctgctccacctatggtgaatgcggtgttggcgcatactgcctcggtggttgcgaccctaccatgtccttttccctcgactcctgtgtccccgcgcccgtctgcgaggaccgcaagatgaggatgaactcgcttgatcgcgtcaccgacatcagcaagtacctgggcgactcctccaagtccgactgggttgctcagggcgagcccgccatcttcaaggacaatgtcatcctcaccatgcccaaggacagtgtcggtaccctcctgtcgtctaccgtctacatgtggtacggcaacgtcaag…	GH16.hmm	1.6e-24
247	83	26390	g7061	g14607	atggcacgacggcattgacctgtccaatggatttgttcagtaccagaacgaggaagacgcccttgaccttggtctctactctgtcgagccgttctcgcaggtcgttcggctgggggttgacaatacctaccagtacgaactcaactcgggacgaccgagtattcggcttgagagcaaacaggcctatcatcatggcctctttatcgccgactttcttcacatgccgccgtcagaatgcggtacctggccagctttttggatgtatggtcccgactggcccgagggcggcgagattgacatcatcgagggcgccaaccttgcctacacaaacaccatgtccggtcacactgccaagggatgccagctagatcctgccgacgagggcctattctccggcca…	GH16.hmm	8.9e-21
297	84	30593	g8462	g2737	atgcatttccgacgagctgcaattgcccttgcggctggccttgtcgcctcggcctctgctcagactaccagcgattgcaaccccatgaaaaaggattgtccctcaaaccccggctactcatcctctacctacgaggtcgactttaccaagggcgccgacgacgacaactgggaatccaccggccatgccgacgtcgactacacctcgaagggtgccgagtttactgtcagcaagaagggagataaccctactatccagacaagctggtacatcttctatggtcgagttgaggtccatctgaaggctgctcctggcacgggcattgtctcgtccgctgtccttctctccgatgttctcgacgaagtcgactgggaatggctcggtggcagcgctacacag…	GH16.hmm	5.4e-24
328	85	32966	g9253	g3581	atgcgatctccaacaatcctccttctggcagtgtgccaactcgtctcgggcatctgcgaatgcgggtattccattccagatatcgaaaaccagcatcccatcatcttcacagaccacttggagaccgacttcactcgcatccctattatttcgcggaatcacgactgggtgcggcaacagtttagtgtctcggcgaaagatggccgtggcgattacggcaagaccttcaaacctgacaatattcgcactctcatggcagaaacaaagggtaggccacaggacgacgctggcctcgagctcatagtgggcagtgccatcgatgaaaatggcgcgatctcggggagtgaaatcgatactgagaggcaagaccttcaatggggatcattccgggctggcatg…	GH16.hmm	4e-22
375	86	35519	g10104	g4471	atgcatttcacatcgtacttttcagtcgccttgatggtcctgggcctggctgtggcctcgccacaggccagaagcaccaaccgatctcccgagcctcgcttcgaaaacggcagatacgtcgtcaacagcagggccaagtttgtcaacaaaaaggtctggacctttcccggcaacaagctcccctcgggtctctcggcgagcaactatcccgccggagacacgcactccttcacccccgccaacgtcaaggtccgcaacaactacctcgagctccacgtccctggcggccagacccagatgccgtacaggtgcgccgaggtggtcaccgacatccagaacatcaagtacgccagcgtgcgaacgactgccatctttagcgaacctgccggtgtctgcaac…	GH16.hmm	1.5e-24
392	87	36860	g10551	g4928	atgttctccaaggtcctttctaccgccgcggtggctctcgctgccgttggcatggtctctgctcagacttataccgactgcaaccctctcaagaagacctgtcccgccaaccctgcctttggcgacaacaaggtcgattgcgacttcacaaagggtggatgcgatgcctttcacggcatgatcggcaccagcctcaagtacgacggcaagggtgcttggttcgtcatcaacaaggagagcgatgcccccaccatccggacagacaactacatcttctttggccgtgtcgacgtcgttgtccaggccgcccaaggccaaggcgtcgtcaccagcgccgtccttcagtccgacgacctcgacgagatcgactgggagtgggttggtggtgacaatgcccag…	GH16.hmm	4.3e-21
473	88	41180	g11991	g7962	atgttctccaaagtcttctccgtggctgccctggcccttgccgccgcacccgccctggtgtcggcccaaacctcgaccacctgcaaccctctcacagccacctgccctgccgaccctgcctttggcaaggacactgtccactgcgactttaccaagggagagtgcgccgcctttaccaacattggcggcgctcccatcgagtacggtgcgaagggtgctgctttcacaattgccggcgctggtgttgctcccacaatcgccacgggcaagtacatcttctttggccgtctcgatgtcgaggtccaggcctctccaggccagggcatcatcaccagtgccgtccttcagtccgataacctcgacgagattgactgggagtggatcggcggcgacaatgcc…	GH16.hmm	5e-23
475	89	41336	g12043	g8014	agccccagtctcagggccagcagcaaccccaaaatcctcctcctcagtcgtatgcgccaccaccccagcagcagcagcccatgggcgcgcagcccgggcatgtctactggcagcctcagttccgccctgatgtccctgtgagcaacgactgggacgcaaagatcggcaacggcaccgacggctggggaaatcaggagttggagcactacaccgccgatcagcaaaacgcctttcataccacagacggcaagcttgtgctgcgcgccatagcaaacaactcttctggaaatccagagcagaaatacacctctgcccggctggtcagccgacaaaccctgtctcgagaccaaggcgttctaactgccgtcatcctctcaccctgcgcccaaggcatctggc…	GH16.hmm	4.4e-29
499	90	42356	g12383	g8359	atgtcttatcgttcgatccttgctgccctcgcctacctggtagccatcaccgccgcctggcaggctcccacatacagcggctacactcgagtctgggacgacagcttcagggggaaatggggcgtgtctgtcaaccaaatcacatggaacgtcatcaagagagacaagaacttcaacaatgagcttcagcgctacaccggagaccagcgcaacctccgtctcagcgggaggagtaccctacagctgatcccccagtacaccccttcagcacccaagaattggacctctgctcgcatcgagagcaagtacacctttacccccaaggttggcaagatcactagaattgaagccagcatcagcctggccggaaacccggcgatgcacaagcagggcatctgg…	GH16.hmm	1.6e-34
512	91	43193	g12662	g9546	atggaaggctcagctgctatcacttctcctgctgagggatcttcctctcggcggatgaatgcattcggagccccggctgatgagccgcccgagaaccccttctcaacacccgttgccgcgacgcccattgcggaatctgtggcatcccgccgcacaccacactctaggaataactcctcatatggaggtcctcgcagacgcttcaagagcagccggctcaagggcgattttgagaaaccatggctcgacaagtcaaagagggaagtgaactgggacagcatcatcttttacacatgtattttgattggacttggcatcggcggattcctctgctggagggagacccagggcatcccaaacaatgaatactgcttgatcatggacgatcactttgagaac…	GH16.hmm	1.6e-35
530	92	43940	g12911	#N/A	atgctctcccgcttcctcctcccggccgccgccatcttgggcctcgcggccgcccagacgcagtccgactgcaaccccatgaaccagaccgactgcgaacccaacccggcctttggcacgacacacctctggcacttcaacagcacgccctcggccgacctctgggagaccatcgtcggcgacgtcccctacgacaaggaccacggcgccgtcttctcggtcaagaagcagggcgactcccccaccatccgcacaaacttttacttcttctttggccgcaccgagatgtggatcaaggcggcgcccggaaagggcatcatcagctccatgatgtggctgagcgacgatcttgacgaggtcgactgggagctcctcggcgcaaacgacacgcacgcctcg…	GH16.hmm	2.7e-23
531	93	43970	g12922	g9798	atgtcctccaagtccctcctcgcctccatcctcacggccctgcccatcgccctcgcgagctgcaatggcgcccgggcggccacagtcgacgactcccagtgcgactgctacgtagccgacggcaactactactcggaccacatattttgggactttcgttctctatcccagcacgcaaaggttcccgccctgatccagacgcagcagggcaacgccgacgccgacttttcgagctccttctttaactgggagtccgagtttggccagacctggggcctgcagaactggtggaacgaaaactccgagttccccatgcagaactcttacaacaacatctacattgagaagaacacggacggctcgagcgacacgttcatgacgatgcggacggcgcgccac…	GH16.hmm	7.8e-18
69	94	10664	g1819	g5534	atggttctgggacggttcttgactgcggctgtggccatggcggccatggttgctgcgatgcctgttggccgacaaatcgaggagcgagacatcgtcaccaccattactcttactaccgccgctacctttactcagaccatcgcccgagccacgcctactcccacgggctccgaaaacggcggtggctataaccccgggcttcctccaggccccaagaacagcacctctggcctccccggcatctcgtacgccccgtaccgccgcgatcaccagtgcaagaccaaggagcaagtcaaggacgacctcgaccgtcttggaggctcgtactcgctcatccgtatctacggaaccgactgcgaccaggtgccagtcgtctactcgtgcgccaaggagaacaac…	GH17.hmm	2.3e-17
201	95	22832	g5875	g12998	atgccctctgccaaccgcctcttcgctttagccatcgcactcggggcagccagcgccgccttccagggcttcaactacggcaccaccctatccgacagcagcgccaagacccagcccgactttgagaacgagttcaagacggctgcatccctcgaaggtacaggcggcaaattcaccagtgctcgtctctacaccatgatccaggggggcacgcctgatcagcccgtctctgccatccccgctgccatcaagacaaagactagtctgctgctcggcctgtgggcttcagccggcgatgcgacctttggcaacgaggtttccgccctgaagaaggccgccgagcagtactgcggtcagctgggtcaactagttgctggcatctcggtaggcagtgaggat…	GH17.hmm	1.5e-06
385	96	36146	g10313	g4681	atgcagcattaccgcaacgatcactatgagagtgagcctctcgactctcaaaactactacgaatcctctccgcgccatccaaaccaacccgccaaccactactcacctccgtctcctacgccctactacgacgctccctctcccgtcaggtcaaaccacccaagctcccaccccgactctgcattcaatcgcatgcagcccgtccaagacaactatagccaaggccggtcggcctcgccgtactctggctcggcaggctacgacagccctcggcgaccgtcgccctcgcaccacgaccaaggctacgacaatcgagggtataacaacaacaacaacaaccaaggctactataacaaccaagcccccgcccccgcccccggaggcgccggacacattggg…	GH17.hmm	1.7e-34
422	97	39122	g11305	g7270	atgaaggtttccgctaccctcgctgccggcgccctcgccgtcggtgtctcggccaagaactacctcggcttcaactcgggtgccaccctcgccgaccgatccgccaagttcaaggccgacttcaaggccgagttcgagacagcccagggcctcaagggcgcccccggcgacttcagcgccgtccgactctacaccaacatccaggcctactccgaggatgaccccatcgaggctttcgaggctgccatcgagaccgacacctcgatcctcctcggtgtctgggcctctggcaccgacaacatcaacaaggagatcagcgccctgaagaaggccgtcaccaagtacggctccgagctcaccgacctcatcatcggtgtctccatcggcagcgaggatctc…	GH17.hmm	1.1e-16
525	98	43730	g12841	#N/A	atgacacaaacgaaaaacatcgaagacaactgcgtcatcaccgataggggcggcatcgtcgaaaacatccaccgcgttcatgtcgctgtcacagacacccagggcaacatcctcttcgccatcggcaacccctccagagtcacccttgctcgatctgcagccaaaccagcgcaggccgttgctgttcttgaggccggcggcttccacaacgcgggtttcaacgaggttgacctcgcactcatgtgtgcttcgcatagtagcgaagacaggcacattgaccaagccagggccatgctgaacaaggctggtgcccacgaagatcaataccgctgcggtgggcatgcctctctgtcagattgcctccaggtgaagcaggttatcgaggacctctgtcccgac…	GH17.hmm	1.8e-28
27	99	7106	g633	#N/A	atgagttcctctcgcaagtcgcggatcgcgtcgagcatgtccaacgtcatgttcaccaacgccgtctacttccccaactaccggatataccagggcgacacaccaggcatgctcaactacagctgcatcaaccatgtttactacgcgtatgccagcgtttcagccgatggtggtgtttttctcagcgacgagtgggcggacgctggagcgcctgtcgacggtgtacatggcgggctgggctccctgatgcatctcaaacagaagcatcctcaccttcgagtcgtcctgtctgtcggcggcggcaactcgtcagagatctttcccctggtggcatcgagcacgctgctgcgtgacaactttgcccggtcagcgaggggcctggttgaagcttctgggttg…	GH18.hmm	1.1e-61
46	100	9056	g1283	#N/A	atgctcaagcgtctcatcctcattgcgcccctcctggtgcaagcagtcctcgctgctcctggactggagacgaggcaccagcacctccacgacgtccagcatggccacggccacggcaaccgaaagactgagaccgccaccgccgactctgctgggcagacaatcgacgcccgctgggtcaaggcgaagctgggatgggtcaaggcgccaaacaagtcccagcgacctccaaagaacaacaacaatgacaactcgggcgggacagtccccgagttcatcgcaccgaagcaaccctgggtcaaggtcccaaacaagtccaacaggcccaacaagcctcaagtcggcgactctgccagctccaaggactcgaatgtccccggctttgttcccccaaagtac…	GH18.hmm	7e-66
108	101	14612	g3135	g8613	atgggcggcggtcctgacggtttccgcaccgtagcttactacgtcaactgggccatctacgcccggaagcatcgtccccaagatcttcccgtagagaagctcacccacgttctctactcgtttgccaatgtccgcagcgacaccggcgaggtccatctcaccgacgcttgggctgacaccgacattcactgggacggcgactcttggaatgattccggtaccaacctttatggctgcatgaagcagctcaacctcctcaagaggcgcaaccgtaatctcaaggttctcctctcggtcggtgggtggacttttagcagcaacttcaaggctccctccagcacgccgcagggtcgtgacacgtttgcgaggagctgtgtcgacctgatcaagaacctcggc…	GH18.hmm	3.2e-78
120	102	15503	g3432	#N/A	atgctctctatcggtggctggacctggtctaccaactttcccgctgccgccagcactgctgcgggccgtgcaacatttgccaagtcctccgtggctctgatgaaggattggggctttgacggtatcgatgtcgactgggagtaccccaaggacgagactgagtctgccaactttgacctcctcctccaggctaagcttcacctcgccaagattggcgcgatcgtcgatcatgtcaaccttatggcctacgactacgctggctcctgggacaccagcagcggccacaacgctaacctgtatgccaactctggagctgccaagtgcacccccttcaacaccgacgacgctgtcaaggcctacatcgccggtggcgtccccgcggagaagctcgtcctcggc…	GH18.hmm	9.4e-60
137	103	17084	g3959	#N/A	atgcctcccctccctccctcctcccctctcccccgcctcatcacctactaccagacccatcatgactcctcgggaaatcttatctcgccgctgccgctcgtcacgcagcccggcatcgccatcacccacgtcatcgtggccgccatccacataaacgacaagccagaggacatcaccctcaacaaccaccacccgtctcacccccgcttccagaccatgtgggccgagctccgcgtcctccaggcctcgggcatcaaggtcatgggcatgctgggcggcgctgccaagggaagctatcagcgactcgacgccgaccaggaccagtttgacaggttctacggccccgtgagggacatgatccgcgagcgcggcctcgacgggttggatctggacgtggag…	GH18.hmm	1.6e-20
153	104	18656	g4482	g10780	atgaatggtaccgaagctgggccaggcaagactgactacatcagccagcacaatgttgtccccagcatacaagacaccagagacgtgtctcacgtcattcttgcctttatgcgctccgaaatcttcaacgtcgacgagactccggatgaattcccgctgttcaccacggtcaaagaggtccggtccagcttctcacgcgacaccaaagtcatggtggcgattggaggctggggcgatactctcggcttcgaggaagcggcggagaatgagacgtcgaggaagcggtgggctcgccaggttgctgccatggtggacgcgaccggggcagacggcgtcgacattgactgggagtatccgggagggaatcgtgatgattacaagttgataccgaattccaag…	GH18.hmm	6.4e-53
160	105	18959	g4584	g10887	atgggttccagaacccagtctccgtcactcttttcttttcttcttctcacattcctttccccgctgaccgttctcgccgccgacagcgatgccaacccgggcgatgtgaaccccgtgcccccgatccaggaaatcaagaccgaggaccccatcgccggcccgctcagggagggctgcccccgagaatgcgccgccgccggctccgaccccgtcaactggacccagatccacagcctggacgagctcgccggttgcgaccagcccatgctgtttgccctcaacgtcgagaacccctacaacgagtttgcgacgctgtacacctgcatcacgacttcgggagcggccaccaagactcgtcgggatgagggcagccgtgtagaggctcgggctgccgagagc…	GH18.hmm	6.6e-52
228	106	24497	g6430	g13788	atgtcccagtacgacaacgccgtctactacccctcgtggcgcgtctacaaggagcgtccaccttcgtccctggatgctgcctccatcacccacgtcttctatgcctttgtcgggcaacgtcaacgaggatggaacccttcgggtatgcaagcccataatgcaacctcgctgaaacatggaagcaactcgcttacacccgcgcagactctcgatgaatgggccgacaacgatatggaagtcgacggcgaaaagggctgccttgcagccgttgccaagttgaagaccgaaaacccgcacatcaagaccatagtgtccatcggcggtggtggaagcagcagcgaatttcccgccctggccgagagtgaggaggcaagagaaacgtttgcgcagcagataaag…	GH18.hmm	1.5e-67
303	107	31022	g8605	#N/A	atgaaggagacttttgacaatactcctcgaggtggctatggtatcagcttcacaatcccttccagctactggtatcttcgttggtttgatgttcccggcatgctcaaagctggagcttcttgggtcaatctgatgtcttatgaccttcatggcaagccccgtctcaagtttcaaccaccttggtcactactaacgtgtgagataggtatctgggacaaggacaatgaaatcggcaacattgcccaggctcacacgaacctcactgagatcaaacaaagcgttgagctgctctggcgcaacaaggtctccccggggcaagtcgttcttggcacaggcttctatggccgttcgttccgcctcgaggatccttcctgcgacaagccgtggtgtcgcttcaaa…	GH18.hmm	1.7e-32
403	108	37580	g10791	g5176	atgagcatcagcgtgactgacgctgcaaccgtggcccacaccgcaacattccttgcaccccctcagctgaacaaacatcccaactccacgtcacaacctcacactctcaaaccattcctgatcatttcctctacaatgcttatcccacgtagcgaagccatgtccgaccataaatcacaccggcgaatcatcttttaccatcaaacccagtacagagacgacaggtacatctccatcctccccgctctcaatccctcagctggcgtcacacacgtcatcgtcgcggccatccacctcaacgcgcccgacaatattaccctaaacgacgacctgtacaactcgtccaagttcatcccgttgtgggacgaggtccgtcaactccaggccgccggcgtcaag…	GH18.hmm	4.5e-17
447	109	40103	g11632	g7607	atgcgttccctcctagcccttggaacggcggctttggcaactgttgcctctgctacgcctcgatacatcttttactttgaccagtggcatacggccgacctccccgacaagtctcagacagctggtgtcaactacgtcatcactgcctttgccaactcgtcgctctttgctgccgagcccgctggcgagtatgagcccttcaagcccctcgatgagatccgtgccctcttcgacgacggcaccaagatctgcttggccatcggcggctgggcagatactgctggcttcggcgagggagccaagtcggacaggacgcgccgaaggtatgccaggaacgtcgcagacaccctggccaggctcggatatgactgtgttgacatcgactgggagtatcctggc…	GH18.hmm	2.7e-50
464	110	40718	g11837	#N/A	tttggtccactcggccatcaacatcgatggctcacaggccgtagagcctgccagcgaggacgatgtggatgccccctcgcccatcggtgatatcaacacttaccaacccgatcagcatgattgcccccctccctgcgtggactacgcaaacacccacagttggattccctatctttctgttgagcgtctcgctcgttgcgaggcgcccatgcttcttcaattctctgtcagccagcctctcgacgccaaggactctaccattctcatccggagctgtactcttgggaatcatccgacggctgccaagatggctgacaagacacctattgagaaccccaagaaggacgagtctctcgtcaacgggggtagtctcaacgttgccccagcctgtatcatcaa…	GH18.hmm	6.1e-46
495	111	42278	g12357	g8334	gaggtccaaaaagctttgtgatggctatgcgctcaacagcacaaaggcccaggcagaagatgccgacaatgataccgaccccaagatcttgccttgcacatactgcgtccgaaccaagaaggtttgcccgctgaatcctcactgggttcgagcaagatccgctcccaagagcgagtcgtctgcgtctccagccgtggaaaataccgcacgcaaaacctctcgcaccaaacgacaaaggacggaacatccagatgcatcaagttccgcatcccgggagtttgatctcagctcgagcgacatgctgaatctgcttccgactccatcaccgagccactttcagtactgggaggcgcccattcccagcttggaaggccccggggcgttcccggcggatgacac…	GH18.hmm	1.7e-55
508	112	42881	g12558	#N/A	atgttcctcacccgcctcaagctgatctcgttgctaatcacgctccaaagcgtgttgggtctcgcagagcccgatgtcttgcagcgacatcagctcgagcctctggaacgtggcaccagatacgtcaacatggtctattttgtcaactggggcatctaccagagggattatcaccctcaagacctcccggtctcgcgtctgacgcacattctctatgcctttatgaatgttcaagtggatgggacagtctatacggaagatacctacgccgatctcgagaagcattacgcaggcgattttcccgtttcgcttacatgtcccctttgcgctgctcaagcttgggtcgaaggcaacgataatgcctacggatgcatcaaacagctctatctcctcaaaaaa…	GH18.hmm	1.5e-82
558	113	45182	g13325	g10987	atgttggcttctttcactcatatcgtcggtcgtctggccctgattcttggtcttctactcaatcttgtgctcgcccagtgcggtcctgacaacgatggcgcccgctgccctttgaacgtttgttgttcctcggcgggatactgcggaacgtcgagtgtctactgcggagacggctgtcagtcagagttcgggagctgcgctgtacctacagccccttcctgctctactggcggcaagacggcgaccaacggccgccgcgttggatattggcgcgtccagcaggcatgggaccggtcctgcgatgtcgttcttccctcccagatccataccaacgggttaacccatctgatcttggcgtttgcccatttcgactcgaccagtttcgcagtgggcgcccaa…	GH18.hmm	1.8e-60
577	114	46178	g13657	g11312	gcttcctgggcctcggtgccagcggtgcgagctaccctgcgagtccaagtctcgtcgcatcgacctactttgctggcttccatgccagtcgcgggttccctgtctctgacatgccatgggacaagtttaccgatgtcaaatatgcatttgcggagacgtcccccgatgggagcctggacctgtcgcgatccgagccggatcagatccccatctttgtcgatgccgccaagaaaaatggcgtcaaagcactcatctcgatcggcggctggaccggtagccgatggttctcgacaagctttgggtcggccaagaaccgaacagcttttgtcaacacctgcctcgatctcgtcaaggagcacaacctcgatggcctcgactttgactgggagtacccaaacc…	GH18.hmm	3.6e-67
581	115	46388	g13727	g11374	atgacttcgcccggcggaacttatccgttccgcatctttcattctcttttactattcctcgccctcttctccgttggagccctctcgcaggcgagatgcagcaaggacaacctttgcaagaccgggtgctgcagcaaggatggcttctgcggaacaaccgacgcctactgcggcgatggctgccagagcacatgcgacttcaagccagcctgcgacgccgagaacccttgccaggatggttcctgctgtaaccaggccggcttctgcggctttggtccagactattgcgcttctgatatctgcattggcaactgtggtgccaagagcgagtgtgatcctggctttggtggacaatgggcaaatgccacagattgccccctgaacgcttgctgctcagac…	GH18.hmm	7.9e-65
605	116	47633	g14142	g13300	atgtcctttatggccactcataactttgatgggcttgatctggactgggaataccccgaagacaaggatcggggcgggcgaaaagtcggctttgccaacttccccaagttcttggcttcactaaaaaaggtgctagattcgagcggcaaaggactcaccataaccctccctgcgtcgtattggtcctacgatcttcacggtgcttgggaccagggcgtaacgtggacagcgccctatctcaacgcccacaccaacctcaccgagattgagctcgcccttgacctcctctggcgcaataacatcgactacgataaggtagtccttgggcttggcttctacggacgcgcattcacagctcgatctgggtcatgcatgaagcctggctgcttgttcaaggac…	GH18.hmm	2.7e-23
613	117	48179	g14324	#N/A	atgagagaaaaaccatcgaaagccaaggccaggaacccggatctcaagattgtcattgccctcggtggttggaccttcagcgaccccggcccttggcaagatatctccccttcgctcgcctccaaggtgaacaaggccaccttgatcaacaaccttttgggatttatttcccagtatggctacgacggtgtcgagctgcgggaggccattaacgcgagcggtcgcgattgcgttgtcacctttactgcgccctcttcatactggtaccttcgccatttcgatctcaagggcatcgaggcccttgctgattggattaacctcatgtcctacgacctgcacggcgcctgggacagcgacaaccctatcggaaaccatgttttgtcgcatatcaacctgtct…	GH18.hmm	3.7e-17
627	118	49613	g14802	#N/A	atgttcctcacccgcttcaagctgatctctttgctgatcacgctccaaagtgtgttgagtctggcagagcccgatgtcttgcagcgacatcagctcgagcctctggaacgtggcaccagatacgtcaacatggtctattttgtcaactggggcatctaccagagggattatcaccctcaagacctccctgtctcgcgtctgacgcacattctctatgcctttatgaatgttcaagtggatgggacagtctatacggaagatacctacgccgatctcgagaagcattacgcaggcgattcttgggtcgaaggcaacgataatgcctacggatgcatcaaacagctctatctcctcaaaaaagccaatcgaaagctcaaggtcatgctctccatcggcggc…	GH18.hmm	3.9e-66
628	119	49694	g14829	#N/A	tctagcatcgtactaggcttgggcttctacggtcgatccttggtactcgaatctgcctcgtgctggaagcccggctgtgccttccagggccctggttcacccggtcgctgctctaacgcggctggaattatctcatatccggtaccggacaaaaccggccgaacaccctattttgacgaggccgccgccgccgctcgatacatggtctacgacggccacagctggatctccttcgacgatgccgagactttccaaatgaagatcgattatgccagaaaaatgggtcttcatggtctcatgatctgggctatcgatctcgacaccccaaatctcgaggccctgagggctatatccaagggcgagcctatcgggcacacccaggctcctttctcgctggat…	GH18.hmm	1.5e-18
629	120	49715	g14836	#N/A	acgagcggccgcgactacattgtcacctttaccgcgccctcttcatgctggtaccttcgccatttcgatcttaaaggcatggaggcccatgttgattggattaacctcgtgtcctatgacttgcacggcgtctgggacagcgataaccccatcggaaaccaggttctgtctcataccaacctgaccgaaatagactacgccttggacctgataagtttctggcgcgttggcgttgagccttctatcatcgtactaggcttgggcttctacggtcgatccttggagctcgaatctgcctcgtgctggaagcccggctgtgccttccagggccctggttcactcggtcgctgctctaacgcggctggaattttctcatatccggtaccggacaaaaccggc…	GH18.hmm	1.1e-19
15	121	6239	g344	g365	atgtctccccgctcagttaccccaatcgaccagaactggcagttcaaacaggccaaggacgacgacgcctcttatttatccgtcgcccagttcccgacaaacgtccatctggacctcctccaccacgacaagattcccgatccatatgtcggcaagaatgagaacgaggtccaatggattggcgagaccgactgggtctacaagaccacctttgccagccctcaagtcggcgtcggcgcgagtgccgtcctagcctttgacggcctcgacacttttgctacagtgaagctaaacggcaccaagatcctcgagacggacaacatgtttacttcggatcgtgtagacgtcacagagaacctcaagagcgacggcgagaacgagcttgtcattacgtttgag…	GH2.hmm	4.8e-95
311	122	31652	g8815	g3100	atgacgtcgtatcctcgcccagactttgagcgcaacccccttcgctgggagaccctcaacgggccctgggactttctctttgacgacgccgacgacggcctcgccgagagctggcaccgcaccggcctccctgaaaaggccaccgtcaccacctccaacacgcgcgagggcgcgtccgcggagagcgacagcgtcgtccagcgcatcgtcggcgacacccaggccctgatccagaacaatgtcttctccacctcgtctcagacgacaaactcaaagacaaagattgaggtgccctttgtctttcagtctcccgcctcgggcatcaacgagcggggcgtccacgaggtcctctggtacgagcgtgccattgatgacctgcggacggcgcgggagaaggag…	GH2.hmm	1.9e-93
345	123	34328	g9707	g4063	atgggagagagcgtcagactagagcccaagggcatccccctccaagaggacgagtctcgccccgactacacaaacgaggccgtctttaggagaaattgcctccccacccgatcatatcacatccccgacacctcgctgctgctgaatggcacttgggactttcacctggcctccacaccgctcgaggctccggagcccgccgcctcggagggcctcgcttggggagggatccaagtgccgggccactggcagttgcaagggcacggcaagccttggtacaccaacgtccagtttcccatcccggtctgccctccctacgtccctaccgagaatcccacgggcacctaccgtcgaaagtttcatgttcctccggcttggggccccgactctcagttgagg…	GH2.hmm	1.9e-218
354	124	34613	g9802	g4157	atgcgctggacactcttcgcctcccttacgaggctggtgtctcttctcgtcctcgccagcacggcatccgctcagacaaagtacaaagtccaaaaacctcctctcgacaccgactggacctacagggtcggaacgaacccatggcctgagcatccgcgaccccagctccgtcgcgaggcctggaagagcctcaatggcatctggacgtggaaggcggctcggggcgagaaggatatcctggacgtgcgggatatgtggtatgagacgacgtttgaggttccaaacgagtggagggagagcagggtgctgctcaactttgagagcgtcgactacaaggccaccgtgtttgtcaatggagccaagaagacgactcatgtgggtggatacgaccggttcacg…	GH2.hmm	3.1e-97
402	125	37559	g10784	g5170	atgtcgaacactcaggttcatccgaaatctctccccgattggaacagcatcaatgtcatccaccgcaacacactcccccctcgaagcaacttctatgtctatgacaacgagctagacgccttggctcgcgatgtgaccaaggccaaagccctctgcctctccggggcctggaagttcaacctcgccaagtctccctttgagggcccagagaactttcaccatggcgactttgacgcctctgggtttagtgacatccaagtccctggcatgtggcagcttcagggttttggaaagggccctcactacactaatgtcgactacccgttcccggtcgaccccccaacgtgccgtatgcggacaatgagtgcggacggtatctcactagcttcacggttgatg…	GH2.hmm	4.4e-179
433	126	39506	g11433	g7405	atgctcaagcctctggcaaactcggtccgcgagctcgtctccctcgacggaatatggaattttgcactagcttcctcgcccgatatggatgccgaacaagcatggaagtccaccatcccaccccgactacaggtgccagtgcccgcaagctacaacgacatctttgccgaccagagcatcagggatcacgtcggctgggtttactaccagaggacggtcactatcccaaaaggttggtcgaaagagcgcttctttctccgcgttgatgctgcgacacatcgaggacgcgtctacgtcaatgatgatttcgtggtcgagcacgtcggaggctataccccattcgaggccgatctcacccagattctcagggctggggagcagtttcgcttgaccatcgcc…	GH2.hmm	1.1e-101
571	127	45911	g13568	#N/A	atggctctccctgaatcacggccagattggaacaacctcaaggtcctccatcgcaaccgcctgccgactcgagcgcacttttacaatttcgaagacgaagaaaccgcgctcagcctcgatccccgcaagagctccctctaccgcagcctcaacggctcgtggaagttccgacacgacctctcgccctttgaggcgccagactgggacgcggttgacccgacagcatgggacgacatcacggtcccgggcatgtggcagctgcagggctacgggcatccgcattacacaaacgtcaactatccgttccttgttgatccgccgaatgtaccgctcgagaacgaaacgggctcgtactggcgcaagtttgctgtgcctcggcactggaacagcaacgcacat…	GH2.hmm	2.7e-203
578	128	46211	g13668	g11321	atgctcaaacctcaggcgaatgcccaccgggagcttgtctcgctcgatggcatctggaactttgccctcgcccagtccgagctggaggtggaacaagcatggaaacgggcgatccccccagccctccagatacccgtcccggccagctacaatgacattttcgtcgatgcaaagatcagagatcatgttggatgggtctactatcagagaagcgcaaccattcctcgaagctggtctggacggcgcatcctgcgattcgacgctgcaactcacaagggccgcgtgtacatcaacgaccagttccttgttgagcatattggaggttacactccctttgaggctgacgtcaccgacctgctcgccccaggacagcaattccacctcaccgtggctgtcaac…	GH2.hmm	1.1e-97
52	129	9626	g1473	g1567	atgtggtccaaggccctcatcgccgtggcggctctcgccctcacccccgtcaacgccgtatggcccatccccaaggagatctccacgggagacaaggctctcttcatagaccagagcatcgagatcacttacaacggagactttgtacgctggacttgtcctctccctggaatcattgcgcggctggacactaagaccatgtttgacgagcagatcccctatacttaccaatactccccagcagcaggctcagactttagcagcaagcagatcgtccaggccggtgtctcacgcgccctccaggccatcatcaaggacaactttgtgccctggaagctccgtgagcgcaactctgactttgagccctccctgaaggacaagaagtggatcaagactctc…	GH20.hmm	4.7e-86
127	130	16175	g3656	g9164	atgtctgtccccgctttctccgacattgccaagccggccaacgatctcctcaacaaggacttctaccacctctcggccaccaccttcgagttcaaggataccgcccccaacggtgttgccttcaaggtcaccggcaagtccagccacgagaaggccacctctgctgctattgagggaaaatacaccgacaagcctaccggtacggcaccatctcattcatcgtcgtcttctttgtcgtcttctccgtctccgtcaccaccgcccatattcaagaagcgcagacccccgcgcagaagagatcttcccaccctcagcctctcgcgaatccttgggtctgcatacggctggccgatgggattctcgacgctgcttcaacccggctatgctcagctgctaatg…	GH23.hmm	0.00051
573	131	46031	g13608	g11265	atgcctactctcactcgctatctcgccgccctttcggctgtagccttcggtcctgtccttgctgaggttaaccccgacgcccagggagcctgcgataatactcacggtggccaagacgcctgcggccccaatggaagcgaggcttggctgaataccggcctcaccgactactacaacagagtcggaagggcatgtgcccagtacgaccagtacttcaagtcagccggcgacaagtacaacatcgaccctgccatcctcgctttcctcgccatgcaggagtcatcttgcaatgcggatgccggcggacctactcccggcctcatgcaatgcgagcctcgaaactgccaaaacggcaagtccagctgccaatatcccatccaggacaacgtcgactgcgga…	GH23.hmm	4.4e-07
234	132	24962	g6585	g13952	atgaagctgtctcttttcaccgtctttactctctctgcgtctcttgcgagcgcctttcccatcgccggcgacgatgtcagatgtcgcagcggtcctggaaccagctattccatcaaaaagaccttcaagaaggggaccgacgtcaaaatcacgtgccagacgacgggtaccaacgttaaaggcaacaacatctgggacaagatcaccgacggatgctacgtctctgactattatgtcaagacgggctccagcggctttgtcacaaagaagtgcagtggcggcgggacctgcggcgcccccaagtcgaaccaaggcaccgtgaacctaattgcaagctttgagggtttccgggccaatatctacaaggatgcaggtggctatcctactgtgggttatggt…	GH24.hmm	1.5e-39
312	133	31691	g8828	g3113	atggtccaagtgccctctttctttgctctcatcaccctcagcgccttggcaggcgttcgagcggcctgcatcggccccggcgtcaaccaggccactctaagcctcgtcgaggagtttgagggcttccgcgccgatgtttacgtcgatgccacgggcaaccctaccgtgggctacggacatctctgcaagcagtcaggctgctctgaaatcccctaccccatccccctatccgaggccgacgggcaaaagctcctgcaagacgacatcaaggtcgcccagcagtgcatcaccctcgacacaacctctgcagtggtcctgaacgagaaccagtacggcgccctggtcagctgggccttcaatgtcggctgcggcgcctctggcgactccaccctcatcagc…	GH24.hmm	2.1e-36
289	134	30386	g8393	#N/A	atgaagctcaaccttgttcagttggtcttggtgtcgggcagctacgcccaaggattggccaccaaaccacagatgggctggaattcatggaacagcttcaaggccatcatcaatgaaagcattattgagtccaccgcaaactcactggtcaagtctaggctggcttctttgggctacaaatacgtcatcatggatgccggatggcagacccttgagcgagacaaagaaggccgccagcaagtcaacactaccaggtttcctggtggcattgagcccgttgccgattacattcacaaactgggcctcaaagttggcatttacagtgacgccggcatctacggttgcgactttgcacccggaagctacggctacgaggaacttgatgccttccagtatgcg…	GH27.hmm	2.1e-59
9	135	5861	g218	g229	atgcttttgagacctacattcatcctcgccttcctggcgttggctaagctcatcgatgctggccgcgccccgaagcgtccccactacgagccaactcccctccaaccatacaaggcgttcccaacctcgcctcctcgcagaaagacgtgcttcgtcaagcctggaaagaagggaggtgacgacgcgtccaagatcctgcgtgcttttaaaaagtgcaacaatggcggtactgttgtcctcgacaagaagtacaccatctgcacgcagttggacttgaggttcctgaagcatgtggatattgccttgacagggactgtcaggttctgtgatgatgttgagcgttggcttccgaggacctttcagtttccgttccaggatggatcttcttggtggctgttt…	GH28.hmm	5.4e-66
155	136	18806	g4533	g10832	atgaagctgtccgtctttatttccgctctgtccctcgtcacaggcgcgcttgcaggtgccgtcgagctccctcccggcgtgcctcgaagcgtagacgagtttcgagagaagcaccactacaaaccgccatccaagcatcatcatcgcaaggtctttaccatcagagcctccaagaatgacaacgacgatgtgtcatccgagttcttgaagggtctgaagagggccaacaagggaggcacactccacttgcccaaggggcatgtctatgtcattggcaagcctcttgacctgacctggctggataacattcatgtacatctcgatggcgagatcaagtttaccaatgatactgggtactggcagaagaactcgtttacccatcctttccagaactctatc…	GH28.hmm	9.3e-63
293	137	30512	g8435	g2709	atgtttctttcggatgcatgccttcggcgggccacggttggcctgctagtcgcactttgcaccaccatcctccccatcaacgctgctgctcaagcaagtcagaacaatctccaactctttcccttgcccaaagaagtcaccaagtcggatctctttcaggtcagagttcgatcgctggctgaaaaaaagtggcattcgcttgatctcataagcgccaaggtcaacgaggtgaaccggacgactggacagactgtgtcctacgacacgtctgtcggccggtttgactttgatggtcccatcgaactctctatcgaaccatccgagaaggtgtatccgtctatcgagacggtcagagttcgcccgctttcgtacaacctcaaggcggatgttgacggtcgc…	GH28.hmm	6.2e-38
373	138	35363	g10052	g4419	atgcattccttccgagctctctatcttgtgggagcattggctgcgactctggtcaatgccgtgcgcctcccacctggtgtacctcgcgacttgtccgagtttcgcgataaacatccctacaaaccgccaagccatggacatcgcaagattgtcaccattcgtgcctccaaaaacggcaaggacgatgtctctgaagctttcaagaggggtgtgctgaaggcgaatggtggcggcacactttacctgccaaaggggaagacgtatgtcattggaaaggtcttggacttgacgggacttaacgatattcacgttcacttggacggcgagatccggttcacagacgacgtcgagtactggcaggaaaatgcctggtatcacccgttccaaaagtcaatcatg…	GH28.hmm	9.6e-65
485	139	41873	g12222	g8198	atgacgcagcttcccgacaagaccgacgtcaccacccacaacatccccgccaagctcgtgcccgacatggtcaagttccaggcggccctggagctcatctacggcaagtcggccgccggcctcaactttgactggaagcacgagggcgacgagatcatcgtcaagacctactggaaggagcccgaggacctcctcaaggagctccaggagaaggacggcgccatcaaggaggagggcaccgccaagaaggaggagcccgtcaaggaggacgatgatgccgaggagaagaacttcatctcgttcatccttgtcctgaccatgttcgtgggaaatctcctctccgtctcggccctctgcgctctgctgtccccagcactcgcaaagccctcccatggcctc…	GH28.hmm	4.4e-75
535	140	44393	g13062	g9942	atgacaaagtttgcctttttcctcgctgccctggctggcagcgccatcgccgcgccctctgcccccttggtcaccgaggcgccacaggtcgacgccgccaactttaagcgcgcctcgagctgcaccttttccggcgccgacggcgctgctcaggctagcaagtctcagcagtcttgcgctactattgttctcaacaacgtggctgtcccctccggtcagactcttgacctgagcaagctcaaggagggcaccaaggtcatcttcaagggtacgactacttggggctacaaggagtggactggccctcttctcaagatctctggcaagaagatcacggtcgagggtagcggtgccaccctcaaccccgacggcgcccgctggtgggacggcaagggcgga…	GH28.hmm	4.1e-70	FvPG1
563	141	45431	g13408	g11066	atgcatcattcattcatttcggcattgattgccgtcggttccgccgttcaagctgctgcgcagttgagtggcaaggttggaccctcgacgagccgcgctgacaaggcggccgtcaagacgtgcaatattgttgattacggtgcgactgcggatgcatcggctgataacggaccggctattcagaaggcgtgggatgattgcagtggtggcggtggtgaggtgtacattcccgaaggcgactatggacttgggacatggttgaagttgtcgtccaagagtgccatgtcattccgtcttgacggtactctttaccgtattggcaccgacggcggcaacatgctcttcttccagcacatggaggactttgaaatgtacagcagcaactcaaagggcgccatc…	GH28.hmm	3.6e-49
608	142	47681	g14158	g13315	cctctgttctctcttatcccaccttggaagctcgcgctggctgcactttcaccgacgccgcttctgccattcaaggcaagggcggctgttcgaccattattctcaaggacattgccgtccccgcgggaactactctggacctgaccaagctcaaggatggtactcatgtcatcttccagggcaagacttccttcggatacaaggaatgggaaggccctctcatttcctttaccggaaacaacctcttgattgagggagccgctggtcactccattgactgccagggccagcgctggtgggacggcaagggaagcaacgacggcaagaccaagcccaagttcttcagcgcccactctctcaagaactccaacatcaagaacctcaacgttatcaacaccc…	GH28.hmm	3.1e-70	FvPG2
6	143	5684	g159	g169	atgcagcccgccgcagaagagccagcacctgcgggacactcggtttccctacttaccgcagccgacttttggcggacaagagccatccctgaaaagggtatcccggccatcaagacgacagacgggccaaatggagcacgaggaggaatctttgtcggtggcacaaaggctgctttgttcccctgcggcatctcgctcgcggccacctggaacaaggacctcctctaccaggtcggccagcatctagccctcgaggcaaaggcgagatcggccgacatgctcctcgctcccaccgtctgcatgcaccgtcatcccctcggtggccgcaactttgagtctttttccgaagaccccctcctcacgggaaagctggcggctcagtacatcaaaggtctccag…	GH3.hmm	3.9e-71
18	144	6392	g395	g418	atggcatccgttgacattcccgcgattctcgcttccctcactcttgaggagaagatctctcttcttgccggcagggacatgtgggagactgtccctgttccttccaagggcgtcccgaatgtcaaggtctcagatggacccaacggcgctcgaggagcttccttcgccggtgccaccaccgctgcctgcttccccgccgcctgtctcatggcttccacctttgatgtgaagctggcaaagaggatcggctctgccctggccgaggagactcagtccaagggcgctcgatgccttcttgctcccaccatgtgtctgcaccgccatccccttggtggccgcaactttgagtccttttccgaagaccctctcctcactggcaagatggctgccagagttgtc…	GH3.hmm	6.5e-66
92	145	13847	g2880	g6669	atgactaccgggacgacttcccaaaaggtagggtcggcaactcccacagagaaaagagctgctacagccggtgaataccatatcactccgtattatcctgcgccctttggcggttgggtagacgagtgggcaaagagctacgacaaggccaagaagctcgtcgactcgatgaccctggctgaaaagacaaacatcacggctgggactggcattttcatgggttctgctgatcgagttgggtttcctcagctctgtctcaacgacgccgccaacggcatccgcctcaccgacaacgtgaccgtgttcccaaacgggataactgtcggcgcaacctttgacaagaagctgctgtacgagcgcggtgccgccatcgggaaggaagctcgcgggaaaggcgta…	GH3.hmm	1.4e-62
95	146	13904	g2899	#N/A	atgcgcttcactctcgttctcgcggcgttttcggggctggtccccatggcaggtagcagcgttgctgaccaaaaaccattgcagctggccgctacaaactcttctctcgcattttctcctcctcactacccgtctccctggatgaatccttcttctcctggctgggaagaagcctatatcaaggctaaggagtttgtttcccaacttactctcgtcgaaaaggtcaacttgaccactggtgttggttggatgggcgagcgttgtgtcggcaatgtcggctcgcttcctcgttttggacttcgcggactatgcatgcaggatggtccactgggcattcgtttgtccgactacaactctgcatttcctaccggtatcactgccggagcttcttggagcaga…	GH3.hmm	7.5e-59
177	147	20519	g5104	g11918	atgaagctctcatcctatctctgcgcggcggttcttgccacggccggccaggccgccaaggacacgccgctgtacaaggaccccaaggcttctgttgatgaccgcgtgtcggacctcctcaagcgcatgacggtcaaggacaagatggcccagttgatccagggcgacatgtcaaactatctcaacctcaccgacggcagggtcaacaagacgggcctggcctggaacatggagaaccgggccaactcggtctggaccggtctgtacgccaagatggagacgatcaagaaggctgccaagctggcgcaggactacatgcaaaaggagactgaacttggtatccctacctttgttcagagtgaaggtctccatggtgtcttgattctcaatggcaccatc…	GH3.hmm	5.6e-62
179	148	20528	g5107	g11921	atggcccctcccgggtcagcatcctcctcatcctcgagcgaagactacagcaatgcatcgcatcgttacctcaagcacacgacgactacggggacgttgaggggcgaccgcagcggccggcatcagagaagaagcaagtatcatgtgacgaggcatcatcgtcaccgccgcccacagaccatggcccatagcaatagcaccgacgacgccgacctggacccaatatggcaggatcttgaccgtgccattgggcagatcctgatcatgggttgggatggcaccgaagtcacaccccagatcaggagccttatcgaggatcaccacctcggctctattatcctcactgccaagaacctaaagtccgcccagcaaactgctgaacttgttcaagaactacag…	GH3.hmm	1.2e-48
186	149	21368	g5387	g12208	atgtcgacaccacaaaccgaagcgacgcccttcaagcccggagatgactttgacttcatagcagccaccagagcagtgcgagatggcactttagatctcgactcagccgcaaagaccttgctatcccgcctcgacctccaagagcgcctcggtcttctcgacggcgaccaagacttctggcccggcctgtacggcatgagcaccacgggctacaaccgcacgccctacatccacggcgaggtaaagcgcgtcggcatcccgggcgtccgcttctccgacggccccaggggttgcgtgatgggaaactcgacagcctttcctgtccccatggcgcgaggtgccagctgggacgtctctctcgaggaacgagtcggtagggccatcggtcgcgagtgcagg…	GH3.hmm	2.4e-26
210	150	23168	g5987	g13120	atgtggtctcacctagttctccttggaggcatcacagcggcccttggcagccctgttgcccgtcaagatgcgaaccctcccccatatcgcaacacatctctctgcttggacaagcgagttgatgacctcctctcccgcatgtctcttgaggaaaaggcgggccagatgtttcatgcccgcactcaggttgtcaacaacacattcgacgagactattgaaggctatgtcaaggacaagcgcatcacccactacgtcctgagcggaggtgtcaatgacgcccgtgctgtggcgaactggtacaacaaactccagaaactggcccaagacacgtctctgggcatccccatcaccatctcttccgatcctcagcacggttggacggatgacgctgcagtatcg…	GH3.hmm	2.2e-56
221	151	24065	g6286	g13630	atggccgatatcaacgttgaagatgtcctcaagaagctcaccctcgcggacaaggtggctctcctggcaggtgtcgacatgtggcacaccaaggcctttcctgagcatggagtcccctccatccgcgtctcagacggccccaacggcgtgagaggaaccaagttcttcaacggcatccccgcagcatgcttcccctgtggtaccggcctcggtgccaccttcaacaaggcgctgctcgaggaggcaggaaagaagatgggcgaagaggccattgggaagagtgctcatgtcattctcggcccaaccatcaacatgcagcgctctcctctcggcggacgtggctttgagtctatcggcgaggacccctttctcgctggactcggcgctgccgccattgtc…	GH3.hmm	6.5e-64
272	152	28841	g7878	g2041	atgggcagcatatgcactacgaccccatcgagggagaaactcctccaagatcttacgacgagcgagaagatagctttgctctcaggcgttgacttttggcacacggctggtatccctcgcctgaacatccccaagcttcgcatgtcggatggcccaaatggtgtacgcggcacaaagttctttgacagcgttcctgcagcctgcttaccctgcgggacgggtctggctgcgacgtggaacaaggagctcatgaaggaggcgggtgacttgatagcacgcgagtgccacgccaagagtgctcatgtctggcttggaccgacagtcaacatccagagaagccccctcggcggacgaggattcgagtccttctccgaggaccccctcctcagcggcctcatg…	GH3.hmm	1.9e-66
358	153	34769	g9854	g4210	atggacgtcgaagccctcctaagtcaactcgcattagaggaaaaggttcagctgacagccggcgttggatggtggcacacggcggctattgaacgcctctccatccctcccatccgattatccgatggacccaacggtgttcgaggcacccatttctttgacagcacgccatctgcctgtcttccatgtggtactgcactaggagccagctggaacgtggagctgatccatcgtctgggccgtttgctctcagacgaggcccatgcaaagggcgctcacgttctcctcggacctaccgtcaatatccaacgaggtcctcttggtggaagaggctttgagtcattctccgaagaccctcttctgtcgggagtgctggcgggacactatgtacggggcgtg…	GH3.hmm	1.1e-63
371	154	35291	g10028	g4396	atgactacttcgaatcacttggacgttgaggcccttatcagccagctcacgctggatgagaaggttgatcttctcgcaggccaaggctcttttcgaatgactggcctgcccgatcgaggcatccctgcactcattacattgagtgtggtattgacagcccagcttccgagccccatgctcccatctgcaacggccatgggcgctaccttcaatgcggagctgcttcaacaagtcgggagacttctcggtgatgaagcaagggccagaggtgtcgacgttctcctggcgcctacaatctgtctccagcgttctcccttgatcggccgcggctttgaggcctttggagaagacccttttctcagcggtatcttaggcgcccgatatatcaatggcgtccag…	GH3.hmm	4.6e-61
381	155	35798	g10197	g4564	atgtggtcttcagggttcttgtgtttggtcgtccaggcgattggcgtctctgctcgctcagagcacttccactcacccgaagtgttgccgtcaccccacggctccggcaagggtgtctggaagaatgcatacaccagcgccagagactttgtggcgcttctgacgctggaggagaaagtcaacatcacagggggctttgctactgacaatgtctgcgccggcaacaccgggacggttcctcgtctggggtggccggggatgtgcctgcacgacgcggggaacggcgtcagggctacggacctggtgaattcgtatccttcggctctgcatgtcggtgctagctgggataagaacttgacttatcaacggggtttgtacatgggaaaagagttcaaggcg…	GH3.hmm	2.9e-56
410	156	37886	g10893	g5276	atggcgcctaccgacgtaaacgcagtgctctcaaagctgtccctcgaggagaagatctccctcctcgctggtttcgacttctgggagacggtcccgattgccaacaagggtgttcccgcactaaaggtttccgacggtccaaatggcgctcgcggagctaccttttccggtggcatcacggccgcctgcttccctgccgcttccagcgtggcctcgacctttgacgtcgacattgctcaccgtatcggtgttggcctgggcgaggagacgctgaccaagggcgcaagatgcctgctgggtccgaccatgtgcaatcaccgtcaccctctaggcggccgtaacttcgagagtttctccgaagatcccttcctagccgggaagctagcctcacagaacgtt…	GH3.hmm	2.5e-62
432	157	39497	g11430	g7401	gcctcttggcctcgaccgtcagcgctcagcagtatgacggccgtgatcgtgaagaagatgcctttagctacatccaacccgaggacactgtgatccttgggcagtacgggcactctcccgcagtcccagctccgaatgccactggcctcggatgggagaccgcctttgccaaagcccaaaagttcctctccgagttgaccctcgaggaaaagtcggatctcgtgacgggccagcccggcccctgcgtgggaaacattcttcccatcccacgtctcggcttcaacggtctctgtctgcaggatggccctctggctatccgaacggttgactacgccagcgtgttctcggccggtgtctcggcagcctctacctgggacagggccatcctgtacgagcgtg…	GH3.hmm	1.7e-57
434	158	39725	g11506	g7480	atggtcaagtttctgcacgtcgtcacggcgctcgcgggcctaggcctcgccgagtccaagagctctcctcgtgatcgtgcaaaggcgctgctcaagaagatgacgtgggaggaaaaggttgcgcagatggggagtatccgccggctgttgaagcttggtccggaggttgaccaggagaactttgacaagagatatgagcttcagcatggaactattggctttgggcccatgttcaactgggtcctcgatgccttgccgcttgtcaacgaggtccgtgagagtgagatcaagaacagccgtctccatattccattcatcactgctaccgactcggtgaatggtttattcatttctggtggcaccgtatttcccagcaacctggccatgtcctcgaccttt…	GH3.hmm	1.4e-54
490	159	42179	g12324	#N/A	atggcatccgttgatatagacgccatcttggcaaacctgtctctccaggaaaagatctcgttactagcaggcggtaatggttggctgaccgtcccaattcccgaaaagggagttccgtgtgccaaaacaagcgatggcccaaacggcgctcgaggcagcatgatcaagggtggcaagagcgcagcctgcttccccgccgcctgcagcgtggcgtccacctttgacgtcgacattgctcgccgcatcggtgtggccctgggcgaggagacgctgaccaaaggggttcgctgcctgctggccccaaccgtctgcatacagagacatgcccttggaggccgcaactttgagaccttctccgaggacccttatctgaccggccagatgggcatagccaacgtc…	GH3.hmm	1.4e-62
529	160	43910	g12901	g9778	atggatcctagcagggagaacctcctcaagccaggcgggcggtcgtcttttgacgagagctccgatggctattccgacattgatgcgaccgattatctcgacaagaatctggtcccgtttcaagactcgccgccaacttacatcccgccacgacgagtgaagcctgctggcctcttccgcccgtgccgtgcttcgccgaaacgatgctgcttgaccgttgtcgcagttgtcgtggtcatctgggccgtcatatcagccctcggcgcatttgcctggaagaagattaaagaaccgcctacttttggacagtcgccgccgtggtacccatcacccaagggaggttcatccaagaactgggagaagagctacagcctggctgctgagctcgtcggaaaaatg…	GH3.hmm	2.2e-63
545	161	44786	g13193	g10076	atggcgtcgtcttacgcaagcggctgttcctatgccgacgagaaattaaagcagatgacccttgaagagaaggttttgctcttgacggggaatgacatgtggcgcacgaacgcgattcctcgtctcaatgttcccatgatcaagacctcggacgggcctgtcggtgtccgtggctcgacctttgtcgatggcctgggcgcggcacaactaccaatgggttgttccctggcagccacctgggacacctctgcgatccggagcgtcagtcaggtgctgatatccgaagcgaagagcaagggtgccaacgttttgctcggtcctaccgtgtgcatcccccgaacgccgctgggcggacgaaactacgaaacctacagcgaagatccgttcctcaccggcaag…	GH3.hmm	2.6e-63
566	162	45737	g13510	g11169	atggacaagaatactgatatcgatgccatcgttgggtcgctgacgttgaaggagaagatatccctgctcgcaggccagaacttctccgagacggtcggtgtgcctgaaaagggagttccagcgatcaagacagctgatggccccaatggagtccgctcagcagccactgacctcagcatcaagtcggcctgcttctcggcagcatgcaatctcgcggcgagcttcgacactgagctcgccgagagattcggccgtgctctggccaaggaggccaggggaaagaaagcccactgcatcctaggacctacagtatgcatccaccgacacccgcttggagggcgcaactttgagagcttcagtgaagatcccttcctcgccggaaagatgtcctctcgagtc…	GH3.hmm	9.1e-69
570	163	45908	g13567	g11222	atgacggtgcagtcgaaaacggcagccaggccaatgccaagccgcgtctcgctcgacgacaaaaaggcacatctggatgaactcatcgctcagctcactgtcgaggaactggcttctcagcttctagtgatatctggcaactggatcattggggaaaagtccgattacggcccttatgaccaggttttgccggatgcaggaataggagccatgtgcgattggtatcccactcatcacgcgcacttcaattctctccaggccctgaacctggacaagtcgcgcgtcaagatccctctgatggcaactggcgagagcctccacgccgtcttctccaacagacaatccgtgttccctcagtctctctcgctgtcaagcagcttcgacactgacctcgtctat…	GH3.hmm	1.3e-49
616	164	48626	g14473	#N/A	atgagttctgattccctctacaagatcctttcatccctcactctcgaggaaaagataagcttcctttcaggcgtcgactggtggcgcacccccgtcatcaaacgggaagggctctttgtcccccatatcaagtttacggatggacccaacggtgctcgaggagagagctacgtctccggcatcaaagccgcgtgcttcccttgtggcacatgtctcggctcaacctttggcacttccatcctcgagaggatcggcgctgcagtagcaaaggaggcagagacaaagtcggcaaatgtcctcctgggcccaacactcaacgtcatccggtcgccgctcgggggtcgaaaccacgagacctacagcgaggatcccctcgttctgggtcatctggcggctgct…	GH3.hmm	4.8e-59
186	–	21368	g5387	g12208	atgtcgacaccacaaaccgaagcgacgcccttcaagcccggagatgactttgacttcatagcagccaccagagcagtgcgagatggcactttagatctcgactcagccgcaaagaccttgctatcccgcctcgacctccaagagcgcctcggtcttctcgacggcgaccaagacttctggcccggcctgtacggcatgagcaccacgggctacaaccgcacgccctacatccacggcgaggtaaagcgcgtcggcatcccgggcgtccgcttctccgacggccccaggggttgcgtgatgggaaactcgacagcctttcctgtccccatggcgcgaggtgccagctgggacgtctctctcgaggaacgagtcggtagggccatcggtcgcgagtgcagg…	GH3.hmm	4.4e-12
138	165	17102	g3965	g10218	atggcgtcgtcctttcgatggacggcgctgctattgttgttgggcactcttgtctgcctacttcaaccggcggctgccgtcaaggaacacgacttcaaaaagtgccaccagtctggcttctgcaagcgaaaccgagcctacgccgacaacgctgcctccttaggctccaaatggaagtcaccttacgaaatcaccgccgactcaacatcatttgaagatggcaagctgcaggccatgatcgtcaagacgatcaactcccagggcgataccgtccggctgccgctgaccatctcgtttctcaagtccggtaccgcccgagtcaccatggacgaggaaaagcgacggaacaaggacattgtcctgcgagacaacagccctgttcgaaaagagagatacaac…	GH31.hmm	7e-147
178	166	20522	g5105	g11919	atgcatctccgcgatggcatgtggctgcccgccgagggcgtccgcaccgagtatgccgaggacgtctacgaaatcactccccaagaggaccagcaggcgttgagcttgctgtgcccgacaaagcacatccactcccgcggcgacaccctcaaccagccgaccgtgaccctcgacatcagggccgagatggacggcgtcatctcgatagagtcgacgcactgggccggcgcccagaacaagggtcctcactttgacctcttccccgacggcaagcccgccgtcaagggcaagatcatcaagggagacaagggcacgactctccagtctggctctttgtctgccacgatccatcctgacacgcacaactttgacatcaagctgcacagcactgatggctcc…	GH31.hmm	8.2e-118
313	167	31982	g8925	#N/A	atggcggaatctcgcaagtccaagtcaccgcttcggtctgttgaccctcagcccatgcgcagtccttctcccttgggacgaggtccagagaggacaaagtcgtacccaggccccgattcccagtctcagcagtatggtcctcagccgtacaatcctcaggattactccactcagaactacaaccctcaaaactacggtccgcctcccccgaacaactacgattctccgagcttcagtcagccgtacaatccccagaactaccctgccgtctctggtcctcagacgggtcctgccatgctccccacgcgtccggtgtctgattcctatcttcccgaccatgcaggagcaatggctggcggagcggtggccggcgcggcaatggccagcagcaccaaggtc…	GH31.hmm	0.0003
342	168	34202	g9665	g4021	atgtcttcttcagccggcaaccaagagtacggtaccaggccagacccggcatttactaatgaagataaccatcggctgggcttccgcttcgatgccgagatactctacatcgagccatggggcccagactctcttcgcatccgggcaacttgcctagccaccctgccagagagagaatgggccctcaccgagaagccagccgtctcgactccaacgattgacattcaaggcagctcggcctcaatcaccaacggcaagattagggccgacatcagccgccgtggcaagattgtcatctcaaacaccaagacgggcaaggtgctgctagaagagtttgcccgccatcgtctcgatattcttgacccgaaatgcagctccctccggatccaggctcgcgag…	GH31.hmm	4.4e-129
349	169	34481	g9758	g4114	atgggcgaattcgaagccaccaagctcagagacccctacatctttgtcaaggccgatgacttcttccaaggccttgactcaccctcgggtcgcgtaaagcagccggccacagtctcccttcagcagtcggatcagctgctggactatggcaagccgaaccctgctgtaagccatggggccatcttccggttcaatgatcaatcactcctcttgatccaattcatgcgccctcgggtctggaggatccggtttgatcccaacaacaagaaagggtccgagtttacagacttcaatagccgtaccatcattcgagataccctcagcctcctcatcagcactctcgatactgttgagaagattgattgggctgtcgaggtcattgaagatccaagatactac…	GH31.hmm	1.9e-110
396	170	37070	g10621	g5006	atggaaaagtacaccatcccgagcgaacccgtcgcagagccggcttctatcgttgccggtgaccacttccgcttcaccttgatcaacgacacggtcctccggtacgaatggtccgaagacggcgtctttgaggaccgaccctcgacgtttgccctcaaccggcggttcgcgacgcccgagttttcagtgtccgacacggatggccagctcgagatcaggacggcctcgttccagatcacgtacaacaagaagcgctttgaccggtacggactggtcgtgagcttcagcaacaagaacacgctctggggtgcggattggcggtatggagaagtcccggagaaccttggcgggacggcgaggacgcttgatggggttgatggacgatgcgagcttgagccg…	GH31.hmm	3.8e-120
500	171	42371	g12388	g8364	atgagtgccctcatatcgctattgctcctcatcaccggagtcaccgccgcttccatcgatgcctgtcctggatacagcgcgaccaatgtcaaggagacgaccaatggactcacggctgatttagagttggctggcgagccttgcaatgtctacggtacagacttgcgaaacctgaagcttgctgtcgagtaccagacagacaaacgactacatgtcatgatccaagacgccgacgaagaggtctaccagatccccgagaccatcatccctcggccctcaaagggggaccagaagattgtaaagtctgccctcgttttcgacctcaagcaagatcctttctccttcaccgtctctcgacgtgattcaaaggaagtcttgtttgacacgagcgccgccaag…	GH31.hmm	1.7e-145
521	172	43589	g12794	g9675	atgcatctcaggaatctcctctccgccgtggcctttgccggttcgtgctatgcgcagagcaaggcaggcgtcggcgatctcgacaaggccggaaacgacctctacgaaaaagacctctccaagtgccctggctacaaggccaccaagcactgggagacccgggatggcttctacgcccacctctccctcgcggggccggcctgcaacgtgttcgggactgacctccctgagctgaagctcgaggtcgagtaccagaccagcgagcggctgcacgtcaagatcttggacaccaacaacaccgtctaccaagttccagacagcgtgttcccgcgtccaggtcgtgggcaatggtgctcttccaaaaactccaagctcaagtttacctttaccgccgacccc…	GH31.hmm	2.5e-141
546	173	44819	g13204	g10086	gtcggccatcaatcacgtctgtagtacaggcgattacggcttctcctgatatcggcgtggctcctagtctcacaccaacaattcgtgatcccgaggcaccaaacccacaggattgtccaggctataaggccaccagcattgaacgaaacctcaaaggtgtgcgagctgatttgagtattgttgggcctgattgtcaggcgttcgggaatgatattcgtgacctggttcttgaagtccagtatcagactaaagagcggctgaatgtgaaaatctaccccaagtatttgtctgaacgcaacagaactcaatatatcctcccaagttccctcgttccggagcctgaacgagacgaaaagactacaatatctaacagtgacctcagatttgagtggagcaatt…	GH31.hmm	1.5e-121
184	174	20594	g5129	g11943	atgaaacttgcactcctccttaccgcgggctcctttgctctaggaaagccgtccggatacaagattgactacaaccgcgcacccccaaacttgtcaacgctcgccaactacagtctctttgagacatggcgtccccgagcgcatgtgctgcccccgtctgggcagatcggagacccttgcatgcactacaccgacccagagacgggactgttccacgtcggatggcttcacctcggtgccgcgggggccacgacggatgatctggtgacgtatcgtgatctcaacccggatggcgcgcccttcatccgtgcaggcggcacaaacgaccccattgccgtctttgacgggtcggtcatacccagcggcatcgatggcaagccgacgctcctctacacctcg…	GH32.hmm	2.6e-41
191	175	21752	g5515	g12628	atgcgatccatccttccagtcccgactcctcctccagaggtctgtccctactctcgaccttcctccactgaagcctcggccgatgtcatccccctgctcgtcgacgacacctaccacgtcttccacctcaccacacctccctcgacgaggcaccaccccgagcgtctgagatcatcatggtcccgtctccgatcgacaaacctgctcgagtggacaagagaccctgaatttgtgctcaatcccggagagtctgacctagatgccgacgccgacggcgcgtggacgggctctgccatcctcggacccgacgagaacatgaacatcttttacacgggctacaacctatcccagaacggccgacagacgatactgcgggtgaaagcgacggatcgacacggc…	GH32.hmm	2.2e-43
346	176	34388	g9727	g4083	atgacagtaaagagcaccgtcccccgcccgcggtggcacccatctcccacataccatctcaaagctccacgaggctggatcaacgacccttgtgcgccgggattcgatacttcaacaggcacatatcatttatcataccagtggaaccccaactcgtgcgactggggcgacatcacctgggggcacctcaccagctcggacggattgcactggaagcataatggagatcagccagtcttggacccttcagagtcttacgacgacaaaggcatctttaccggttgcttctatcccaccggtctaaagggagagaaggggcagctcacagtcatctactcctccatcaccaatctccccatccactggactctgccatatactcgcgactgcgcgggcctg…	GH32.hmm	6.6e-70
406	177	37715	g10836	#N/A	atgcatttcccccttcattctctgtcggcgcagacgatcgctctgctgacgctctccgtgtcatcggcaaatacggcctctgtcccaaagcctacgcattgtcgctcccaccagtacccaggccctcgcaaccctagctttgagagaggcctcgaaggttggcgtgttgtgagcggtgatgccttcggaagcaactcggtctcttctgatacctcctactggggcggccccttcgaccaggccggcaaaaacttcatcctgggcaccgcacagggcggagagaaagccatcggagagttaaagtcgacctctttccaagcaaactctgtcatgagcttccttgttggcggcggctatgatctccagaagctgtacgtcagtcttgtgagagacaaggac…	GH32.hmm	1.1e-78
620	178	48860	g14551	#N/A	atggcccccattcagagcacaccaatccccgcggcggcggtccagtctcacgcctcaaacctccttcagctcccagacaaaaccctcctctacacctggttcggtggctctcaagaaggtcttccagacatcagcatctggctgtcccgactagagcctggcttatcgtcatggagctctcccgtcaagatttccttcgacgagaaccgaagctgtcagaacccagttctgtttagagcaccggacagcggcgagatctggctgctgcatacctcacaagatgccggcaaccaagacggagcgtatatcttggtgcgaaagtcctctgaccaaggtctcacctggtctgaggctggtcgtcttcttccagataagagcggcgtcttcaccaggcagccc…	GH33.hmm	9.2e-20
351	179	34538	g9777	g4134	atgatcgcaaccgaaatcccccgcctccacaaggtgggcaacacctgggagctcctcgttgatggcaagccttttctcattttgggagccgagctccataactcttcgatgagctcttctcggtacatggatacggcgtggaagaatcttgccgacatgggcatcaatactgtgttgggcgctgtatcttgggaagacgttgaacctgaggagggacatttcgacttttccgagttggacgcggtcatcgcgggagcaaagaagcataatctccgtcttattatcctgtggttcgggtctttcaagaatggcagatcgagctatgccccagcatgggtcaaaacaaaccccaggcgtttcccgaggatgtacactagggatcaggacggcagaatccag…	GH35.hmm	7.4e-33
353	180	34562	g9785	g4142	atgaagcttccttcaatctctcggcttggggcctttgggcttcttgcaaccactattggagggcttgttgatctatcagtttccaaagagacgagcgttccaatccaggacaatgggctcaccgatcttgtccagtgggacacccatagctatttcatcaatggagaaaggctcttcatcttctcgggcgagttccattactggcgtttgcctgtcccagagttatggagagatctcctggaaaagatgaaggctgctggcttcaacgccttttctatctacaacagctggggctaccacgagcctactcccggccacctcgactttgagagcggcgcccacaactttacttccatcatgacgcttgccaaggagattggactttacctgctcatccga…	GH35.hmm	1.5e-89
442	181	40067	g11620	g7595	atgaaactcttcaatgcccttgttgcggccttggctgcgagccgatgcggcgcccgaaccaccagaatccgcggtgggcggccatttgacatcatccagcgccctcatgggagagatgttctccaggatatcgtgacgtgggatgagcactccctattcatcaatggagagcgggtcacaatgttttctgcagagatacatccattcagactccccgtgccaagcttgtatctggacctgttccagaaagtcaaggcaatgggtttcaacatggtctcgttctacgttgactgggccttgctcgagggaaagccgggcgagttccggtctgaaggcgtcttggatcttgagccattcatcaaggccgccaaggaggcgggcatctatcttttggcacga…	GH35.hmm	1.8e-87
501	182	42545	g12446	g8424	atgacagcaatcgaaggacccgcgtcgcaagccaagcacgctctccctcacctccgccgatccgacaatggccagatccagctcatcgtcaagggcaagcccctcctcatgctcccgggcgagctgcacaattcgtcgctgagctcagccaggttcatgagcgaagtctggctcgacatgaaggccaattccatcaacaccctcctcggctcggtgacatgggagacgatcgagcctctcgagggcgagttcgactttagcgagctcgaccgcgtgcttcaaggcgcccgtgagcacgagatgcatctggtgctgctctggttcggcacctacaagaatggcatctctacctatgctcccggctgggtcaagaaggatcccaagaggttccctcgcgtc…	GH35.hmm	1.8e-30
519	183	43367	g12720	g9604	atgacacgatccatccttcacccgcctcccaaggctaatcccatcgtggttaatggcccttcgtttgcgctcaacgggtccaacgtctcctaccggttccacgttgatagcgccactggggatctcgtccaggaccactttggtgaccatgtgacggaagaccccgtggcagagcctaccgccgttctcggaggatggtcgctgcaggatcacctcagacgcgagttcccagacctcggcagaggagactttcgggttccagctgtacagatcaagcaggccaaaggctttacggtatctgatttcagatacaagtctcacagtgttgtcaatggcaagcctgccctagacggtttgcccagcacatttggaccggatgacgaagtgtcgactctggtg…	GH36.hmm	2e-239
590	184	46973	g13922	g12355	gcgacgccaaggcgaattccatcgtggtcgacagcacttcctttgccctcaacggcaaaaatgtctcctaccgctttcacgtcgacaccgcaacgggcgatctcatccaggaccacttcggcggtcgagtgacggaagatcccgtcgcgcaaatcggccccaacggcggatggtcaacccaagcccacatcagacgcgagttccccgaccttggaaggggagacttccgaacgccggctgttcacatcaagcacgccaagggctttacggtctgcaacttcaagtacaaatctcattccgtggtgagcggaaaacccgccctctctggccttccatctacatttggtcgagatgacgaggtctccacactcgtggtcaatctgtgggacagtcacagct…	GH36.hmm	4.4e-234
129	185	16301	g3698	g9208	atggcagcgccctacagccaccgctcgcgcggctctgatgatggcgtctttgatgatgccagaacatactacaccgaggagcgccacactaatcgcgctggccctcgcacccggacctactcgcagaacagtttgatgcgccaattcgaaagagttggcctccgcgagccttttcgacgaggtagtcacgatgagaacacccagcagagccgccgctttctcatccaggtagactcgaccctggaaagcctccagctgcaggaggacacggatggaaacatgcaaatcacaatcgaggacaacggtcccaaggtcatttcgctgcggaccgctgcctcggctggccacaaccggttcgacgttcgcggaacatacatgctatcgaatcttctccaggag…	GH37.hmm	2e-152
336	186	33725	g9506	g3855	atgcctgtcgtgagacatgtcgcgacggccctggccgcgtcggtcacggccgtgtccgctctctatgtcaatggctctgtgattgcgccgtgcgactcgccgatttactgccacggcgatatcctcgagcaggttgagcttgcgcaaccattcagcgactccaagacatttgtggacatgcccgccattcgtcctctcgaagagatccaggaagcgtttgacaagctcgagaaacctctcagaaacaactcggccctggcagactttctcgatgaaaactttgccgatgcgggtggtgagctggaggaagttcctgaagatgagctggagacggacgctcagttcctcgacaagattgacgacactgtcatcaaggagtttgcggaaaaggtcattgac…	GH37.hmm	5.3e-163
79	187	12392	g2395	g6155	atgagtaacaacgataccctccccgatcttccgctctccgtctcggcggtctgcccccgacactctccttcgcccgaaagccagcagcagcatcagctctcggcaaggttgcgccgcatctcgaatcgatctgctcctcccgctccaggtcacccgctcgacttcgatactatgggtggaggcggcgagctcaagggccatggctcttcctaccccgtcttcgccgagcggcccgtcggcgtgccaaagacgagcattctcaagggccgcattgaaccgttctataagtcaggacagtactataaggtgaacctgcaggcgaacatgtacaatgccaggtactcgggtaagcctcatgttcagctctccgtctgggacgcaccagatctcacccgtccg…	GH38.hmm	2.1e-88
8	188	5732	g175	#N/A	atgaataacgagctagttgagtatcgcaaccccatcgtgccggggttctcgccagacccttccgtcgtatttgttgacggcgtcttttatcttgccaactcatccttccacgttttcccgggactgcctatctacgcatctcgggatctcaaagcatggacacacatcggtaagaccgacagcgataatgcaatcattccgattctgattatctcagggaatgcaatcaatcgtccggagcagctcagccttgatgaagctagtaccgtcaagatgcccctggatactgggcacttcatgtttgcaacaggagggctctttgctccgacaattcgccaccaccaaggaaaattctacatcatctgcaccaactttggggctttcaagcagcccataaga…	GH43.hmm	1.1e-52
10	189	5882	g225	#N/A	atgctgctcacgtggttgacctttcccctgctcgcactcggcagtgctcttcactacagaaagccagatggcccaacctataccaaccctgttctccctgggtggcattctgacccctcctgcattcacgaagatggcaccttcttttgtgtcacatcgacatttatttctttccctgggcttcctatatacgcctcaaaggacttgatcaactttcgcctcatcagccacgtctggagccgtgacagccagcttccgggcatcagctggaaaacgccagggcagcaggacggcatgtatgcgccgacgattcgataccacaaagggacatactatgtcatttgtgagtacctcggcgttggagacataattggcgtcatcttcaagactaccaatcct…	GH43.hmm	6.7e-58
60	190	10235	g1676	g5384	atggattcatcggcaaactcgcagacaggttacgtccggagcgagaccgacgtcgaaggatacacccgcatcaaaaacctctttatacccatgcgcgatggcatcgaactgtgtgcaaacctctttctgcccttctcggcaagcaagcagggagagaaagtccctgtactatgcagcctcgggccatatggaaaagacacgcatgcgtctgtctttgggctgccgcagacacctatctacgccgagatgcacaagcacatcaagccgttggggcccgatgcgtgttttgagctctgtgatcccctgatatggacaaaggactttggctacgctttactacgtgttgacgcccggggcatcggtggaagtcgggggaaacttgatcccttcggactcgat…	GH43.hmm	2.5e-46
105	191	14498	g3097	#N/A	atgcctctcgtcagaaaccccatcctccccgggttcaacccagacccctcaatcctccgagtcggcgatgactactatgtagcaacatcgacctttgagtggttcccaggagtccagatccatcactccaaggacctggccaactggacattggtcgtccggccgctcacgcgcaagagccagctcgacatgcgcggcgacccagacagctgcggcgtctgggcgccctgcctcacccacgacggcgacaagttctggctggtctacacggacgtgaagcgcaaggacggctccttcaaggacacgcacaattacatcgtcagcgctcctgctattgaaggaccgtggtctgatcctgtgtatgccaactcgtcgggctttgatccttcgctgtttcac…	GH43.hmm	6.3e-63
149	192	17942	g4245	#N/A	atgtctacgacaactagtccttggaggacactcctctttttgtccaccctttttactctcttcaacctgatcacctgtcttcctacaaatatccccgcggttcactatgcaaccacgcctgttctcggtccaccccctgagcagcatataagacggaggcaggacggcagcgcaaccctcgagccccggatcaacgctaactttcctgacccgtcgattctcagagatgaggacggccgctgggtggctttcgcgacgagcggcaacggacatcatgtccaggttgctaccactgatgacccctttggcgagtggacgctcctcgaccaggacgcgctccccggcaaggcctggacgagcggcaagaacttttgggctcctgatgtgaggatgctccct…	GH43.hmm	3.9e-36
246	193	26159	g6984	#N/A	atgagactgctttcactcttggctgccgcaacttcggttgccctcgtcgatgcccgcgccgtcaacgacctgagcagccggcaagactccaattatgtcggatacctcatctcgacgtttagtgatcccactccccaggtccagtggcatctttccgatggggatagtgcatcgagcttcaagttcttgaacggcggaaagcctgtcctgacatcgaacgtgggcacaaagggggtgagagacattttcctcacaaccaacactgcgaggtccgagtactttatcatcgcaactgatcttgatatcaatgccgagggcttcaactgggacaaggctactcggcacggtagccgtggcctggtcgtgtggtcctccaaggacttggtgaactggtccaag…	GH43.hmm	1.3e-16
265	194	28307	g7700	g1865	atggcgcccatgtggaaactccttgttagcggcatgcttgccgtcatgtccgttgtgcccggtgtcagcgcagcgtatcccaacccgggtcctgtcaacggcgacacccgtgtccacgaccctacggtcgtcaagaagccagacggcacttacttgatggcgcacactggtgactatgtcgctctcaagacgtcctccgaccgcaccacctggcgtgacgtcggcgccgtgttccccaacggcgcctcctggacgacaaagtacaccaagggcgagaagaacctctgggcgccagacatctcgtaccacaacggccagtactacctgtactactcagcctcgtcctttggatcccgcaactcggccatctttctcgccacgagcaagaccggtgcctcc…	GH43.hmm	6e-53
295	195	30539	g8444	g2718	atggctacttctcgggctatcttctggacctttctcgctgctgcggccaacaccgcattcggcgcagcatgtgtgccccgatcgccattcaagctggtcgttgagcacgagggaaatctcgagcctcgcgtcaacaccgactttcccgatccctccatcatccagatcgaggatggctcttgggtcgctgttgccaccgagggcaacggcagacatctccaggtcgcgacaaccgacgaccttgtcaacggagagtggtcagtgaagaactacgatcttctcccagagaacggatggaccaacggcgagaacttctgggcacccgatatccgacgcctcaacgacgaggagtacatcatttacttctctggaagacgccagagcgacggccagttctgc…	GH43.hmm	8.2e-42
296	196	30542	g8445	#N/A	atgtcttcagcatttacgaaccccgtgatctgggaggatctcccagatcccgaagtcctccgggtcggcgacacttactacatgagcgcctcctcgttccatttctcgcccggcgcacccatcctgaaatcctccaacttggtcgactgggagtatgttggccactccatccccgagctcccgccgagtactcgattctctctcgacggccagcggcctaccgcgtacggcaaaggcgtctgggcctcgacgctcaagtaccgggagagcgatgggctcttttacttttacagcgccattcaaggaacggacaagacctatgcctatacggccaagcatcctagcgatgtttggacagctcatgcgccgattgagaggttttactacgacctcggcttg…	GH43.hmm	1.7e-45
341	197	34052	g9615	g3971	atgcgccagactctaccattcagccttgcggctgccctgcttccaactctgggagcggcacaggccaaagacaccatcacctttgactctcccggaaaccccatcctcggtgatggctccctctactcggctgacccggcgccgctggtggtcaacgacaccgtctacattcttgcgggtagggatgaggccgacgagcggacaaacgactttgtcatgaaccagtgggagctctttgaggccaagaaccccaagccttctggtggcacgtggaccctccacaaggacattgctgagcctcaagacatcttttcttgggctcagcctggaggcgcatacgcgagtcagattgttcaaggaaagaacggaaagttctacatctacgtctccatccgtcag…	GH43.hmm	3.1e-48
352	198	34544	g9779	g4136	atgccgacgccacgcgcaatcaatcccatcataccgggctttgctccagatccctccatcgtgagtgtctctggctggtactttcttgtcacatcctcttttcatctgtttccggggctacccctttacgcctcggaggatcttgtgtcgtggaagcatatcggtcagtcgcgctacccctttccgcccttgttggtgttgactttcagaccaggcaacgcgattaacagacaagcccagttgagtctcgccaagtcagcgacaagactctatgctccgagtccctcaacagggggcaagatccttcctgccaccgctggcttgtacgctccgacgattcggcaccacgagggccagttttacatcgtgtgcaccaatgccctctacgaccaggagagg…	GH43.hmm	3.4e-55
374	199	35375	g10056	g4423	atgcatctgtcatctcgatggaccgtgaatgccttcttggccctcctcgcggccaagggagcattctcccgagccctcgtaaaaagagacagccccgtcctgcctggcctctgggccgaccccaacattgccgtcgtgaaccagacctactacctctacgtcacaaccgacggctttgaaggatggagcggaaacgaattcttctggtggaagtcggaagatctcgtctcttggaccagaggcgaggaacccttcctcgtcctcgacggcaagaatggcaacgtcccctgggcaacggggaatgcctgggcgcctgcgtttgcagcccgagacggaaaattctacttttaccacagtggaaacaatccttcagtctcagaaggccacaagagcattgga…	GH43.hmm	4.5e-57
387	200	36308	g10367	#N/A	atgaccaaaatcaccattctcctcggcatctggctggctgtatcctcctttctcacatttcctggcatccccatttataaatctcaagacttggtcaactgggagttgatctctcacgccatcgataaccctcagaaagttcccatcgctggcgcgagaactggaaatggcatctgggcaccttcgttgtcctatatcaacgggcagttctatgtaacatcgatggccatgacaggatcggatcctgattatagaacctacccccgcatgttctgggtctcttccaaagatctcaagacctggtctgacgttgacccgatatcgaagaaggcttatctgacaatcatgggcttaaacgacggctatgatcgtctatggggcatcagccaatgtcaagta…	GH43.hmm	2e-39
388	201	36347	g10380	#N/A	atggcaccccttatcacaaacatctataccgccgacccttcggcccacgtcttcaatggcaaggtctacatctacccctcgcacgaccgcgagacagacatccagttcaacgacaatggcgaccagtacgacatggccgactatcacgtcttcagcaccgacagtctctcgcccccgggcgaggttaccgaccacggcgtagtcctcacggcggaggatgtcccctgggtctccaagcaagtctgggcgcccgacgctgccgagaagggcggcaagtattacctgtactttcccgcgcgagacaagcagggcatctttcgcatcggcgttgcggtcggggataagccagagggcccgtttacgccagatcctgagcctatcaaggggagctacagcatc…	GH43.hmm	1.4e-47
411	202	37937	g10910	#N/A	atggtcacacaggcgtctctcaaccccatcatacccggcttcgcccctgacccgtctgccatccatgtcgatggctggttcttcgttgtcacctcttcattccacctctttccaggcctgcctatctatgcctcacaagacctttcctcgtggaaacaaatcgggaatgcaattgatcggcagagccagctcagccttctcaagtccaggaccagtatcagcagcccagcaccacagagaggagggcgtatactgcccgccacgggcggcctttatgccccggccatccgccatcacgacggcaccttctacattgtctgcacaaatgccctacgggagccagacgctgttacggcaaagaaagagaacttcattatatcgaccaaagacatttggaaa…	GH43.hmm	2.7e-56
440	203	40016	g11603	g7579	atggcagcccatatcttgaccgcactggtctttgccgcgtgcgcaagtgccaagtggatcgttcccggcgccaggtggctcgacaccgacggcaacatcttcaatgctcatgcaggaggactttgcgttgatcaagagagcggcagattctactggtttggagagcacaaaacccagggccaggaggagggcggcggtatttccgtctacagctccgatgacctcgctacgtggacatcgcacggcctcgctttagaacctgttgaggaccacccttatatctcccctcacagcgtcattcagcgccccaaggtcttgtacagcaaggaaacgggcaaataccatatgtggtggcacgccgatgatagcaagtacagcatgcttctccaaggacttgct…	GH43.hmm	1.4e-25
443	204	40070	g11621	g7596	acaagatcgaaagtgccttatccgccctttccgtgacgaacattgaagagattcgcggcaacatccaccttccaacagattcagatggcttcactgtaacttggaacagcagtaaccaagcagtcattagcaatgatggagtggtcagccgccaaggcagcgacacggcagtaactcttgttgcctcgattgagtccggtgatcaggtccatgagcgagagttcaatgcgtccgtcctacagaagaagaccgtggagcctttcgaagcttacgcgttctcgtactttaccggcaactcccttcaaggagaaaacatcttcttcgcctcaagcaaggggaacaatgccctcgactggcaagaactgaatggtggtcagccggtcctcaagtcaaactttg…	GH43.hmm	5.6e-22
451	205	40301	g11698	#N/A	atgaagttgatgaccaaacttgcccttttgggcactttctacacggctggggcccaagccttccagaaccctatccggaagccaggacctgatccgtccttggtgtttgcagatggatactatcactttattgacatggctagaacatacacgacgtatgatcatatcgagatcacgcgagcaaagaagctcggagacctcgtcaacggcgagacaaagaagatatggaccgacaccaacagaacccgcagcgcaaacatgtgggcgcctgaaattcacagaatcgatgacatctggtacatgttctactccagctgcgacgcatccctgtcgtgttgcgacagctgccagacgcgagtcctccgaggctgcgatgccgctggcccgtcagactgcacg…	GH43.hmm	4.2e-29
489	206	42173	g12322	#N/A	atgaccaatcagacgccgcccacctaccgcaaccccatcctctgggaggatttgccggatatggaagtcattcgtgttgacgatgtctactgcatgagcgcgtcgtcttttcacttttcacctggtacaccaattctgcggtcctcgaatctagttgactggacatatgttgggcactcggtccctgatctggctgctttcggcacgcagttccagctcaatggccgtaacccttacagtgctgtccagggaaccaaccagaccttcatctacacggccaagaaacctgagggtccctgggctgcgcatcccccggttgacaactactactatgattgcggtgtgctcattgatgagaacgagtcgttttacatggccttcaccgacgccttccccgcc…	GH43.hmm	2.7e-18
506	207	42716	g12503	g8480	atgaccctttcaacggcgatcccccgcattgtcaagcttgaatggttccccgtgccagtcaaaaggattcaggctaaattggctattcttttggcggatatggttgaaatccgggcatcggaaaactcagatgggtccagctatggaccgcagatctatcgtccgattcgtagtatatatggcactgttgaccgtgtggatgttgtcaaagagaatctgggatcacacatctgttctatcaaggacatgaaggctcatttgcttcttatgccctttatgggcttcctgacactttgtgctgccgcaaactcgacctttaacaaccccatactcagtggcttcaacccggatcccagttgcatctttgtgccagagttcaataacacctttttctgtgtt…	GH43.hmm	1.3e-50
522	208	43607	g12800	#N/A	atggggccttacaagcacaacgacgagccttggttctgtcccccagagggctggagaaaggtcattgacgcggccggcttcaaggatcccaaggacggaaagcgatacgtcgtctacaagcaggagggcgacaccagcggcccgaccggcggcaaccccctgttcctgcaagaggtggagagcgacggcaggaccatggtcggagacgccgtgctgctcctcgaccgaatcgaatccgaggacggcgagtcgaccgaggcaccaaacattgtctacctaaagaacggaatgtacgttttgttctacagctctgggcattttgaaaactatgacacgtacgatgtcaagtacgcgtatgccaccaaggtcacgggcccgcacacgcgcgcagatggatct…	GH43.hmm	5.1e-18
523	209	43610	g12801	#N/A	atggctctcaagtctctttcccttctgggcctcgccctgggcttggtctcagccgccccaaacacccgatccgtcaagatcaccgtcgaacaccaaggccatctcgaccctttcatccccctcgatttccccgatcccgccatcctccaagccgaagacggaacgtgggtctctgtcgccacaaacgccggcaacaaaaagatgcccatcgccaccgccgacgacatgctgggcgagtggacgctgctggacaaggaggtctggcctggtaacggatggacaaacgggaaaaacatctgggctcctgatctgcgtcgcttggatgacggtagttacatcatctactttgccggtcagcatgcctcgttgcctggaaacccgcactgcattggtatcctc…	GH43.hmm	5.4e-14
537	210	44450	g13081	g9960	atggctcggttctctgcaattcttttggctgcgctctctgctttacgagtccaagcggctcttgatattgtatcaggagcaacatggactgcgacaaataccggcgaacatgttcaggctcacggccatggcctcattgaggtcgacggaacttattacatgatcggcgaagacaagacggacggcacctacttccaaaacgtcaactgctactcttccaagaacctcgtcgagtggacctatgaaggtgccctcctctcccgcaccgacgaggccggcgccgacctcggccccgaacgcgtcgtcgagcggcccaaggtcatctacaacgacaagacgcgcaagtacgtcctgtatctgcacattgacagcaaggactacaaggacgcccgcgtcgga…	GH43.hmm	4.3e-31
565	211	45518	g13437	g11095	atggtctcttggaatctcttcaccctggccctcggcctgctcggctcggctcgtgcctttaccaaccccatccgcaaccccggcggtggcgatcctcaggttacctatttcgatgggtactactacctcatctcaaccgagtggaccaacctccagctgtctcgcgcaaagaccattgagggtctgaagacggctaccccaaaggtcatctacacggacagcaatgcctctcgctgctgcaacgtgtgggctcctgagatccactactttgatggaaagtggtatctctactacacggctggattgaacggagatgacttgaccggccagcgatctcacgtcctcaagggcggagcctctccttgggactcgtggtcctatggcgccaagctcactgac…	GH43.hmm	1.1e-36
595	212	47276	g14023	#N/A	gctcatggcggagggggttcctgaaagtcggatccacgtggtactggcacggcgaagacaagactgaaggcacttgttttcaacacatcaactgctacagcagccatgacctcgtcgagtggacatatgagggccctgttctgagccaccaggagtctggtgacctaggtcctggccggcttgtcgagcgacccaaagtcatctacaataaatcaaccggccgagacgctaaggtgggcgtcgcggcgagtgatagcgtcactggtcgatttgagtacagaggaagcttccggcccttgggctttgagagccgtgacattggcgtttttgttgacgacaatgagaaagcctacttgatgagcgaagacatgcttcacttgttcccagaacacctagaga…	GH43.hmm	1.1e-23
610	213	47825	g14206	#N/A	atgcatatcttttcaaccatctcaactcttgttggcctgtcttcatgccttgcttctgcctttaccaatcccatcaagacgggcagtgacccccatattgcctatcatgatggaatgtactacttgacctccacgacttggactgatgttcgcatcacggtagcctccaccgttgagggcctcaagacggcggaatcccacgtcatatggtctgatagatcaaacccagccagggcatgcaacttttgggccccggagattcacaaggtcggtgatcgctggtacgtctacttctcggcgagcgtgtgcaacgccgactggggcatcgttttgccgtctttgagggtctacgtgctggaaggcagcactgagaatcctctctcggccgactatgacatc…	GH43.hmm	2.2e-38
290	–	30392	g8395	g2671	atgacgcgctggacttatgacccagtcgcgcgtgtttggccccgagtctggttcatgtcatcacaagacctcaaaacctggtcagaccctgtctgggctgaaccgtggggtatcggcccggagctcttccgcgatcccgtctctatcaagacctatctcaacctcatggcccccaacaacaacaaggatcgattttggggactttctcagtgcgggacagatcagcagcaccgatcaagtatcgcgaggaacaaatccccgtctggccccttcgttggtggcccaaacaaccctctcctgtttaacggacaatggggctttaccaacctcactgttcagtctaccggtcgtgctacacttctggaaactgcagacggtgactggtatgcatcattccta…	GH43.hmm	4.6e-11
219	214	23984	g6259	g13599	atgcgatcctctactcttattgccctggccggccctctcgccgtgcgtgccgcttctggaaacggccactcgactcgatactgggactgctgcaagccttcctgctcctgggacggcaaggccgccgtcagcgctcccgccctgacctgcgacaagaacgacaaccccatctccgacgccaacgccaagagcggttgtgatggtggttccgcctacgcctgcaccaactactcgccctgggctgtcaacgatgagctctcctacggcttcgctgccaccaagctctccggaggctccgaggccagctggtgctgcgcttgctacgctctcaccttcacgactggtcccgtgaagggcaagaagatgattgttcagtccaccaacaccggaggcgacctc…	GH45.hmm	5.7e-89
626	215	49451	g14748	g3088	atgactccaaatctagcccatctcttccctctgttcgcgacggtgttcatggcggctactgttcttgctgacactggtatcaccacccgatactgggactgctgcaagccgtcgtgcgcttggcccggcatgtttcaggtatcggaacccgtgcgaacctgtaataagaacgacaaatggccgaacccgctcaactctagcgcccagtcggcttgcaatggcggcgacgcgtacacttgcagcaacaatggaccgtgggttgtcgacaataccctagcgtatggattcgcagcggccaaacttgctgggaagtctgagcaggattggtgctgtgcttgctataagcggtggaagatggaaaaatcccgaggaccaatggtggagatcatcatggtttgt…	GH45.hmm	9.1e-71
5	216	5627	g140	g149	atgggtgtcggattgccattcaccccttctcgggccattctctcgctcctcatcacctttctggtcttttactgcctctggagccgcccatcttacggtcgcaggagtataccctatgtccccagcacctatgactggagcaagcacacccatcagcaccccgtgagcccttccgagtgggtaaaggtgccccaaggcttccccctcgatctaccccggattcagcacgatttcgcggcgggcgacctcaagaaacgagacctcacaacgaccaagcagagacgagacgagatcaagcgggctttccaaaagacatggactgcgtatgaaaagtacgcttggggccgggatgaattggcgccgcttaccttggatgggcgcgatcccttcagtgggtgg…	GH47.hmm	2.8e-158
19	217	6515	g436	g461	atgctgctggccactgtcctactcttcgtatgcgccgtgctaccatggacggcacaggcgatgcgtcaagaccacctcgcgcggttgcgccgggaaacggtggacatgttctaccatgggttcagcaactacatggagcatgggttccctgaagacgagcttcgtccactgacatgcgctcctttgactcgagatcgcgaaaaccccgcccacattggactgaacgacgccctgggaaactactccctcacactcatcgacagtttatcgaccctagctatccttgccggagggcctgaagacggggcttacacaggatcgcgagcgttgggcgactttcaagatggagtggcaaagttcgtcaagtactatggcgatggacggccaggtgcgtcgggc…	GH47.hmm	5.7e-141
23	218	6746	g514	g544	atgctgttccgcaccagagggctcgtcttgataggcggcctgatgacgctggtcctcttcttcttctggaccagcaagacccctggacctggctactaccatgccggcagcttccagagccacggctggcccgtgaaagcctcattctggcgaaccgaccaggatgcgagctacctctggagctccgtcaaggtcaattatccccattccgccttccagccgctgcccaccgccgctcccgtcaagtaccccaaggttcaggccacgttccccgagttcacggtgagcgccgccgagctgcgccgtgagcgccagcaggcagtcaaggagacgtttacccgatgctggaacgcgtacaagaagcacgcgtggatggctgatgagctcagccccgtgtct…	GH47.hmm	2.2e-151
38	219	8546	g1113	g1181	atgatccgcgaccctttcaacatccgaagcaacaacgccttcaagcgctcacatcctcgagactccccgaaccaacaagcctcggcatcgctggccgtcgccgatgatctagcgatggccttttccataccaaagaacgtgccctccttcgagaaccgacagcgagacctcgaggacagattctggggttccggcgcgaactcaaagaaggggttgcccatgtacaaggacaagccgtatggctattcgccgtacgagcagaaccggccgttatggaagcgcaagagggtgataggtatccttacctttgtcgtcctgacattactgtactggaccggctcctcgtcaaagacgacgcccccgaagagcaccgaaccgaccgactggagctattcgggc…	GH47.hmm	5.3e-152
72	220	11123	g1972	g5705	atgcttccgctacgtcgacgtggccgcttctacaccatcatctccatctttctggtctttatcctctatcgattcctccagaactcgtgggcacgatcggctgaatacaatgcggtaaacccgccgacggtgccgcctccagtcgcccaaccgccggcgccggtagaaggctcgaaggaagactttgaacccgccgttgtaccgccggtggtagagctccccaactcggaaggcaaggactctgatcccatcccgagaccggtcgtgccccagggagacaacgacctgcctgaaaaggttgggactggcgaggatatcactgtgcccgagagcattgaggttaccaacgaaaaggttgaggctgctggcaagactcttcccgaagctgaaaagactgtc…	GH47.hmm	1.7e-166
128	221	16181	g3657	g9165	atgttcggcctactacagggagtgagccgtcgctactttatcctcttcgtcttcatcgctgtcacatggttcctcgtccacaacttccggcccatcgagcgctaccgcaccgtcaggatcggcacctacaactacctccccagcagctatgactggagcaagacccaggtcttccacccgcccgagaacatcacggcgcctcccaatgccaccgcaaaggtcctgccccgggtccagttcgaccgctcccaggcggccgaggaccacgagaccctctccaagaagatggccatcaggaagggctttgtcaagagctgggactcgtacaagaggcacgcctggggatgggacgagctcgcgcccctgtccctcaagggcaagaccaccttttccggctgg…	GH47.hmm	1.4e-157
197	222	22412	g5736	g12852	atggctggccctctgcgtcgaggccgcctctggcttggtgtcgcgtgcgtctggatcctgtgcttctggtatctgtcaaactcgggctcctttactctattcagcgatggcgatcccctcgccggcaagggccccaatgcctggacgcgacggcctgcaaagtatcccatcgcgaccgataagctggccgcactgcccaagggcggcgccgccgtcaagatcccccagatccaggctgttgcgcccaccgagagcgccgccgccaaggagcttcggctgacccgtctggccgccgtcaggaggagctttgagcacagctggggcggctactccaactacgcgtggatgcacgacgaggtgacgcctctcaccggcaagcagaaggatccctttggtgga…	GH47.hmm	3.7e-109
269	223	28565	g7786	g1949	atgatctccctctcttcacaaccgtccatccctcgcaaggcgctggtcgctgcggttgtcgggctgctgctgttctggcacatcctatctacgtctgggcctgcgtctaggacaagccatctgcaattcgtgccgagctccctaaactggtctactgtgcgccagttctatcccccttcatctatcaagcccctgcccaccgagcagcctcaccagctgccccaggtccaggccaaccagggcaactttcaccacacttcaaccaccaagatccgtcaaaaagccgtgcgtgatgagtttatacgcagctacaagtcatataagcagtatgcctggatgaaggatgagctcatgcccatctcggctgaggggaaagacaactttggaggctgggcggca…	GH47.hmm	9.8e-156
287	224	30263	g8352	g2578	atgtttcgaccgtcgacactacgggccataccgttgcgcgctctctccgtggccggcatcgcagcaaccatcctcttcctccacctcctcttcagcaccggccccaagctcacccctgtgagccctccctcgcccctccagacgccgaccgagtttgtcgccagctcctacaactggtcctcgttgcagctgcaccaccctcccgtcgccatcaagcccctgccccagggcgtcgtccagacattccccaaggtccaggctaaggattccgacttcaagtctggcaaggatgttgaggagagacggaatgccgttcgggatgagtttgtgcgaggctggtatgcgtataggaataatgcgtggatgagggatgagctgatgcccgtgtccgggcagtgg…	GH47.hmm	3.7e-155
394	225	36965	g10586	#N/A	gcctcctccttgcaggctatattgctcctgtctgcccccaaaatccagaccatgaattttatcattatgacccgacctacgaacccgggctccgggtcgttgcggagcccgcctacggcgacgactttgagaaggcgcaggccgtcgtggaggcctttcgacactcgtggaagggttattatcacggtgcctttgggagagataccctgcgcccactgactatctcgtctgtggatgatatgagtggatttggcagcacggctatcgagtcgttgaccacagccatcatcatgggcgaaaggccaacgatgaatcgcatcatggcgcttatcaccacaatcaactttaccgtcaccaagcgggtgagcgaggaagttgatgtctaccaggcaactattc…	GH47.hmm	1.6e-88
2	226	5297	g30	g30	atgaagtacgcttccattgccgcccttggggcagccctcgcgggatcactggtgtctgccgtgccagctggcttcgtcactaccaacggtgagaagttctctctggacggcgaggactttttctttgccggcagcaacgcctactaccttcccttcaacgtttgggggaaagaccactaccaggacgtcaaggttggcttggttgcagccaaggacgccggtctcaaggtcatccgcacctgggcgtttcacgataacaacagaacctatgtgtcgggtgggttgcccaagtatggcaccggcggtgaagaaacagtgatgcagttcttcaactcggatggaactgttgatattgacctcagccttcttgacgttgtcatcgaggctgccgaagccacg…	GH5.hmm	1.7e-34
42	227	8834	g1209	g1277	atgggtggggcatcccgattgccggccttgattcgcgacaagcggccccgcttcccggagaccgacggcgctcaacggagccgcttgctcgacgactggatcgatgaagaggatggcgatgtggacaagaacggggatgagaggcaatacgagaacccctcgagtttcgagtcgaccaggtcttacttgtacaagacaacgaggagctgtgggcggagaggcagatgcttccgaagtcggtgctgtgccatctttctcgtggtgacaatcctgattctcggcggtgcctggatctacagatcacatatcgagactgctcgccgccaaagttggacaccagatgcagaaacaatactcttcggccagaggcctttgcaactacccaccaagaacattcac…	GH5.hmm	8.5e-40
61	228	10244	g1679	#N/A	atgccattctcaagggccaggacttgctgctgtcgccgatctatcgcctggattgtatatctacgagatggaggccactctcatggactgcctccctctgctctgcacttcatattctttctacctgcgggtcggggctctatcatcttcttgattattccccatttttcacaagatgctatctcagctggtattctgtctgctcttcgcagtggcatctgcttggactccccagtcaagaggcaagttcagcacactgtcttcaaaagtcgagttctaacaagtcgctctggcaagatccgcggcgtcaaccttggctcccaattcatcatcgagcgatggatggccgaagactcatggaagagcatgaactgcggcccctacaacgacgaatgggct…	GH5.hmm	2.4e-35
71	229	11111	g1968	g5700	atgtcgtcgtttcgtctgctcatcgaagacggccagttccgcgacagccacgggcgtcaggtcgtcctccgtggcatcaacgtcgctgctgatgcgaagctccccagcgaacccgatcaaccctcccacgtcggcaccgacttcttcgacggcgataatgtctcctttcaccagcggccgttcccaaaggaggacgcgcgcacacattttgcgcggctgaagcgctacggcttcaacaccattcgctacatcttcacctgggaggcgatcgaggcggccgggcccggacactacgatgaggagtttatccagcacacggttgacatcttgaggatagccaaggagtatgggttctacatattcatggacccccatcaggatgtctggtctcgcttcaca…	GH5.hmm	1.5e-24
166	230	19127	g4640	#N/A	atggtcgcgaccgcagacagcgctggctcgtacagggtcaccgagaggccaactccccaaaagacttcagcctgcaccatgctgcgaacagaaggaagccgtattgtcacctcgacgggggagacggttgtccttaagggcgctgctcttggtggcatgctcaacatggaaaacttcatcaccggttactctggccacgagcacgagcatcgcgcccaggtggccgaggtcctcggagaagagaaggcttcattcttctttgacaggctcctccatcatttcttcaccgactcagatgccgcctactttgcctcgttgggcttgaactgcatccgcatcccctttaactaccgacactttatggacgaccttagccccgacaccctcaagcaggagggc…	GH5.hmm	4e-48
176	231	20516	g5103	g11917	atgccatcaccagagtcgcgtccgtcgcggtcgcagcgacctcgagagcgagatcgacaacgaaatggacagtcgtcgcgaaagaatgggcacaagaaaaagaggtcgcaaggatcgcgccggccgtcggaagatacccgggatcgaagttcaaagtcgctatcagcaggcgccctcgccgatctggaaagggagaatgcgcgccagaagaaacggagcgagcgagcaagtcgaggcgccagagacgaatcccgaagaccacgagccagccaagatgaacaccgaagaagggatcgcgatcgcgaacgtgaccgggatccagataggccgcggacccatcgcaaagggaagaagagaagagttgtgagcggagccgtcatggaggaggggagagcaaga…	GH5.hmm	7.1e-28
235	232	24977	g6590	g13956	atggtcgaactccacgcagcggccgacctttcagaggctgcgctggacggcccaatccgaattgacggctcccgctttgtcgactcccacggccgcatcctctcgctgcgcggcctcaacgtgtcgggagccagcaagctgcccaccgagcccaatggcctgtctcacctcaccgagcacttctacgagcatcgcaccgtcacctttatcggcaggccgttccccctggaggaggctccgctgcactttcgccgcctgcgcgaatggggctgtccgctcgtgcgactgctcgtcacctgggagtcgctcggacacgccggaccagacccggagacggacctcgaccttgactacattgactatctccggcagctcgtcgagctgatgcctcactatggc…	GH5.hmm	1.3e-28
285	233	30191	g8328	g2553	atgcgattcactgatcttcttctcgcaagcgctggcgcttcccttgccctcgccgctccctgctccaagcgagctggaggcaagttcctgttcaccggcgccaatgaggcgggtggtgagtttggggagggaaacctccctggaaagctcggcaccgactacatctggcccgagaccgactctattgataccctcattgccaccggcatgaacactttccgtgtgggcttccgcatggagagaatgactcctgacggcatcactggcgccattgatgaagactacttcaagggtcttcagaccgtcgtcagccacatcacgggccagggcgcatacgccgtcctggaccctcacaactacggccgcttcgccggcagcatcatctcgagcgcagacgac…	GH5.hmm	3.4e-39
298	234	30596	g8463	g2738	atgaaagtcgacattactttgctcctctcctttacggcatgcctgggtggcgtgcagggtcgaccgggacccaagaaggactttgttgctgtcaagggtgacaagttccagctgaatggcaaggacttttactttgctggcagcaacgcctactatcttcctttccagagtgacgagaaagatacgctgcgcggtctccaggcagccaaaaaggcgggcctgaatgtcatgcgcacctggggcttcaacgacaggaacgccacgtttgatcccaacggccttcccaagtatggaggagagggcgcgggtgatacgagcgtctacttccagacttgggagaatggcaagtcaaagatcaacgttgagcggtttgatagggtggtcaacgctgcgtccaag…	GH5.hmm	8.4e-37
308	235	31370	g8721	g2986	atgcagtacttgagcttagcttcgtttcttctcttcaacgccgtccatgcctggctcccccacgagcaggacttggctgcctttaaccaaaccgcccgcttcgagcagcttggaaagcgcttcgagccttcgctcggcagcggcgtgaccaagatccgcggcgtcagctttggcggctggctcgtctgtgagccttggttgcagcgaaatgagtgggagaacaagatgaaatgcggccagtccgtctccgagtttgactgcatgcgggagcattactctggaagcaatcgcgaggccggtaacaaggcctttgagactcattggagggagtggatcaacacgggtactgtccagtctgtccacgacgttggcttgaacaccatccgcatccctatcggt…	GH5.hmm	6.9e-27
310	236	31406	g8733	g2998	gcttctgctcggcccctgtgctggctgcctggccaaacggacccttcactacctctggttgctggatcaagaatgccaagggtgataccgtcagtcttgccggtgccaactggccaggtcatggcgaggttatggtcccggagggtcttcaataccagtcgatccaggaagtcatcgcagacctcaagtcgattgggatgaatgccattcgactgacctttgccacggagcttgttgaccagatttacgacaacaacggcgaggatgtcgacctcaagacggcctttgaggaaggactaggcaaggagaatggaacgatcgttttgaacaaggtgttggataataacccgtcttttacgcccgagacgaagcgactcgaggtttacgatgccatcgctg…	GH5.hmm	1.7e-30
333	237	33584	g9459	g3807	atgttgacttcttctttgttgactgccctcgcgtccttggcttcctccgcccacgcctggctccctaccgatgctcctcgaggcggcctcagcaagcgcgacgtcaccctcttcacctatcctctgcagccgggcccaaacaagcgatggctgcccagcagcgacaagattcgaggcgtgaacctcggctctctcttcatctacgagccctggatcgacagccaggagtgggccaacactgggtgcgcgggggaaaagtccgagtttgactgcgtcatgaacaaggggcaggatagcgccgacaaggctttccaggagcactggaagcgatggatcacccaggaggaccttgatgagatggccagctacgggttgaacacgattcgagttcctctggga…	GH5.hmm	3.3e-37
404	238	37670	g10821	g5205	atgcgcgcaacttctcacgtgttggcgggcttgggcctgttttccggcgcgtgggccaaagtgaaatatctgggtgttgctattcccggcatcgactttggctgcgatattgatggcaactgtccgcttgatacagcacagtttcctctcgcttctcatgaacacggcgatggcgagggacagatgaagcatttcgttgaaaagagcggcctcaacactttccgtcttccaacaacatggcagtggctcctcaacgaacaagtgggcggaaagctagacgaagacaagtttggacaatacgacgacctcatgcaaatatgcctcgacacgggcgcctactgcatgatcgacgtgcacaactttgcccgatacgacggcggcatcatcggccagggcggt…	GH5.hmm	2.7e-32
416	239	38573	g11122	#N/A	atgtccatgggatacctcaaggtcagaggcagcgagattatcgatgagactgggcatacagtcaccttgcgaggcacctcgcttggaggatggctcaacatggaaaactttctcacgggccacccgggcactgaatcattcactcgagccgccatgctagaagccatgggcaaagagaaatacgacctcttcttcgaccgtttcctccaccacttcttcaccgaagacgacgccaagttcctccagagcctcggtctcaactcgctccgtcttccgttctcctacaaacactttgaagatgacatggatccacggcagctaaaggaggacgggttcaagcacctcgaccgcgtcatcgacctctgctcttcacatggcatctacaccatcctcgacatg…	GH5.hmm	1.9e-47
480	240	41633	g12142	#N/A	atgcgctatctcatccccatcagtggcctcaccagcctcgctctcgcccagagcggtgcctggcagcaatgcggaggccaaggctggagcggctctacgacgtgcatctctggttacacttgcagcgtgattaacccctactacagccagtgtgtgccaggctcaaactcgcctgccacgactctttctacgtccactcagccgagtgcttcccccaccaacaacccaaacccaaaccctaacccgggcaagttcgtttgggtcggcaccaacgaggctggtggagagtttggagagggaaacctcccaggtgtcctgggcaaggattacattttccccgacaccgcggccatcgataccctcctcagccagggatacaacgccttccgtgtgcagctc…	GH5.hmm	2.2e-37
103	241	14393	g3062	g6860	atgatctcactcaagtcgattcttgccgctgcggcgtgcgtcgttactgcaggagccgtccagatcaaggtgtcggcttcagatgggaacgctacgagtggacaccagtatggctttctccacgaggtcatccacaaccgcctaacaaagtcaatgactgactgggatctcaaggacattaacaactctggagacggaggaatctacgcggaattaattcgaaaccgagcctttcagtacagcaacaagtatccagtctcactggatggctggcaaccagtgaatggggccaaactctctctcagccgcctcaaggagccactttccgacgccctacccgtgtccatgaacgtcaaggcgggtagcagcaagggtaaggccattggatttctgaaccaa…	GH51.hmm	6.3e-64
156	242	18839	g4544	g10844	atggccacctttactcgcatcccggacgacgagcgtccgacaatcaccgtcgacccagccgccgtcatctccaagattgaagacaacatctatggcggcttcacagaacacatgggccgctgcatctacggcggcatctacgaccccggaaaccccctgtccgacgcagacggcttccgcaccgacgtcgtcgaggccatgaaggagctcaacgtcccggtcgtgcggtacccggggggaaactttgtcgccacgtaccactggctggacggtgttggacccaaggagaagaggcctgctagacctgaacttgcgtggattggtacagagagcaacgagtttggtacagacgagtttctcaagtggtgcgaggttgtcggtactgagccgtacttttgc…	GH51.hmm	2.8e-123
104	243	14414	g3069	g8544	atggcgctgctacgcttctttgtgttcctctcctactgctcaatcgccctctcggccttgacataccgaggcgtcgactggtcctcccttctgcttgaagaggcaaaggggatcaagtacaccgatggcggctcgtcgcagtctctcgaaaagatcctggccgccaatggcgtcaactcggtccgacagcgcgtctgggtgaacccatccaacggtgactacaacctcgactacaacctcaagcttgcaaagcgtgccaaggctgcgggcttgagcgtctacttgacgcttcactttagcgacacctgggctgacccagctcaccagagcatcccctctggctggccatccggtattgatgacctgtcctggaagctctacaactacactctttctgtc…	GH53.hmm	7.5e-96
94	244	13871	g2888	g6678	atggggctctcgacgatctttaccgcgtcgctcctggccttgcgcctcttttccctccccgtctcggcggctccccaggtcccggctccttcgtacgccgcgcctgctgctgtctcgacccccgagcccaagtacaatatctcggccgttgcctcgtcctggtggctcgcgtccatcgagcgccagggtgtcgccgcctacggctctgccgattacaaggtctttcgcaatgtgaaggactacggcgccaagggcgatggcagctccgacgacaccgaggccatcaacgccgccttctctgatggcaaccgctgcggccacggctgcgactcgagcactgtcacccctgctcttgtctacttccctcccggcacctatgtcgtgtccaagcccattctc…	GH55.hmm	5e-303
161	245	19013	g4602	#N/A	atggttctcacaataactcccctacagcggctcatcaccgtctttacctttatcaccttgtcactagtcgatcccttcaagtcaattagggttctcagacaggccgtgattctcgagtacaactgcgcttacatgaaggagatctgcaagaatgccaagaaattctttgagggcacacgagggccaggttctaccccatccgcggccgcctttggctttgacctgaccagcggcgatggcagtcgaacggacatgcggcgccaccaagacaagcccatgcggcacgacggcgagtggccacacttggatctcgatcccggtcgcacgggggatgccttgaccatcatgcacaagcgggacagccaaggaaacattatcgaggagtcccagatcgcgtat…	GH55.hmm	6.3e-217
162	246	19016	g4603	#N/A	atgacccccatacagcggttcctcaccgtgttgacctttgtcacgctggcactggtcgaccccttcaggccactccgcgtctccgggcagttcgcgcagcagtaccaggtctactatgccatcactggccccaatgcttgggattgggagcagcagttctggtggcaacctgatatctttcacatgccgcagcgcgtcgcagcaaccggccccaagtccgtggtactggagtacaactgcgcctatatgaaagagatctgcacgaatgctcggaacttctacagtggtacacgaggaccaggtgccggtacatccagctccgcctttgcttatgacatgcagacgggccgtgacagtcgaaacaagaagcgacgggacatgtcttgcccgagcaattgg…	GH55.hmm	4.5e-246
238	247	25430	g6741	#N/A	atgaagctcaagggggctctcgctctcgtcctcgcgagcacggcgcaggccagatactggcttgaagacattaaacaccttggaactgctccctactacccagacaagctctatcctgtctttcgcaacgtgaaggactatggcgccgttggcgatggagttgccgatgacgcggcggcgatcaatgctgccatcagcgcaggtgttcgatgcatttcaggagtctgcaaggggagcacgatttcccctgcgctcgtctacattccttcaggaacctacctgatcagtagctccatcatagacctctactacacccagatcgtcggcgatcccaacgaccgcccggtcatcaaggcgtctcccgccttctccaaggaaagctttggcctcatcgatgcg…	GH55.hmm	5.9e-240
582	248	46391	g13728	g11375	gtccatgaaccctccctaccttctgtgctccctgcccgcaaccatgtagacgacgcctcactgctgaggcgatcggcttcgtcggttgagaaagcccgcaagctcgtggaaaaaggtcaggctgccatggcaagggagaattcccggatcatgaacagaacctctcgcaagcccctgcccggcgtcatggccgccaagaagccccagggcaagtcggctgtggttgagctgcaatacgaggatgggcccacccacgctgcttccataggtgcgggtcccgagagttcgcctagctactacgtagttccggcagaactcgtcgaggctgcgagcatcttggctgaagctacaccgctgccgcaggacggcagccccaaatttcttgtccagtctgagacc…	GH55.hmm	1.8e-243
624	249	49154	g14649	g2148	atggggctctcggctatcttcaccgccggcctcctggccatgcgcctgttctctctccccgcgtctgcggcccctcagtcggcggctctagcgtaccccaagggagacgtcgacgcctacgccaacttgtcttacggcaactcgtcttggtggctcgcgaccattgagcgccagggcaaggttgcctacggtggctcggccgactacaaggtcctccgcaatgtcaaggattacggcgccaagggtgatggcaggaccgacgataccgaggccatcaacgccgccatggccgacggcaaccgctgcggccatggctgcgactccagcactgtgactcccgctcttgtttacttcccccctggtacctacgtggtctccaagcccatcctccccttctac…	GH55.hmm	2e-299
618	250	48752	g14515	g14700	atgacagctcacaagctcttcctcgccgccgctctggctggtacggcactcgctgcccctcttgtcgaggagcgccaggcttgtgccacccagtggtcccagtgtggtggcttcagctggaatggtgccacgtgctgccagtccggtagctactgcaacaagatcaacgactactactctcagtgcgtgcctggtaatgaccctgtcacctccaagacaagcacgcttcccgtctccaccactaccaccaagccgacctcgacctcaactgccggtagctcttcgaccacaaagcctcctcccgctggaagcggtaccgccacctacagcggtaacccctattctggtgtcaacctttgggccaacagctactaccgttctgaggtcaccaacttggcc…	GH6.hmm	3.7e-95
140	251	17189	g3994	g10248	atggtgagaatagcccaatgggtgtcggcggcggcactcgccctgggcgcctcagccaccgacgaggcctcctcggtgctcaccacagagattggccgccaaaacaaccagagcctcttctggggcccgtacaagtccaacctgtactttggcgtgcgaccccggacgccggatgcgctgtggacgggtctcatgtgggggagggttgacgactttagagacatccagaacgggtttagatatacgtgtgagcagggagaggatatccgcggctacgggtgggatgagtatgacgcccggatcggaggcgtgcagtcgatccacgatgagggcaacaagattgacctgaccacgacgtttgtcaagatccccggtggcaaccacggaggcagctgggct…	GH63.hmm	3.8e-33
216	252	23618	g6137	g13468	atgggtccattctttgttctggcggctgccttctttggcactgcccttgccgctcctttccaggcctcgcccctctttcgacgacatcagctcactcccgagggcttcattaaggttaacccaggcggtaccaaagatgttgaaatgactgatgagaataccctcaatgggacatatgccaagaataaaactcatgtcttgacccatcgcgctgctgaacccgcgtccttgcccttgaaacttgtcaacaactttgccggcgaaaacgtcaaggcctacatcacgggcttggactctgatggagtcgttgtttttctcgctgccgacggaagtctcatctatccccgctcaggaggctctcagatccctgtggaaatcatggataacattgccatccct…	GH64.hmm	1.2e-95
329	253	32969	g9254	g3582	atgccgactccaccctttctagacattgttcttgagaaccagaccgactcaccgtcgctctttgcacatatcacgggtcggactgacaagggcatcgcgttgctcctcgccgacggccagacgttgcaccagccggcatcaccctccgagatcttgcagcccgtcggagcggactatgggatctcgatcggcgggcccgggacgcgccgaaaggtccggatccagcaaatgtttggggcccggatctggttctgcaaaggcaagccgctggcattcctgctcaacccggggccggccctggtggagccgtcggtgacgaacccgaccgacccaaactttgacgccgactgggggttctgcgagttcacgttcaacgtggagcagctgtacatcaacgtg…	GH64.hmm	3.1e-86
41	254	8696	g1163	#N/A	atgtaccgcgtcctcgccaccgcctcggctctgctggcgactgcccgcgcccagcaagtctgcaccctcaacgcggagagcaagcctgccttgacctggtccaagtgcacatccagcggctgcaacaacgtcaagggatccgtcgtggttgatgccaactggcgatggacccatagcacctctggcagcaccaactgctacacgggaaacaaatgggacagcactctctgccctgatggaaagacttgcgccgacaagtgctgtctcgatggtgccgactactctggcacctacggcgtcacctcgagcggcaaccagctcaacctcaagtttgtgacggttggcccccacagcaccaacgtcggcagccgtctctacctcatggaggatgacaacaac…	GH7.hmm	1.5e-193
327	255	32837	g9210	g3513	atggcttcacttgcgcttttcttctttggcgtcgtcgtccaactcgctgctggtcagacccccggcaacaccacagaagtgcatcccaggctggacacgttccgatgcacagtcctcggcggctgcaagaagcacacaaactacattgccctcgagtcgagccagcacccgattcaccaagcctccaacggcttccactgcggcaactggggagagcggccaaacagtacagcatgtcccgatgctgcatcttgcgccaagaactgcatcatcgagggagtcccagactaccaagttcaaggaatcagcacatccggcactgagctccgtctccgacagatgcacaacaacatgactgtctctcctcgggtctacatcctggatgagaacgagcaggaa…	GH7.hmm	2.2e-152
492	256	42191	g12328	g8305	atgtaccgcgccatctcgatcgctacggcgttgatcgccagtgttcgcgcgcagcaggcctgcaccgggactgcagagactcacccacccctgacctggtccaagtgtactgccagcggctgcactgaggtttccggctcagtcgtcgtcgacgccaactggcgatggactcacaccgtcgagggtagcaccaactgctacaccggaaacaagtgggacacgtccatctgccccgacggcaagacctgtgccgagaagtgctgcgttgacggcgccgactatgccgctacctatggtgtgactaccagcggtaaccagcttagcctgagcttcgtcaccaagggcgcttacgccaccaacgtcggcagccgcctatatctcatggaggacgatgagacc…	GH7.hmm	2.7e-194
307	257	31184	g8659	#N/A	atgaggcttctttctttactcttgacgacttgtctcgccgcccaggcccaggccagggcggtctttgcgcactttatgattggaaacacggagcaatacaccaatgcagactttgtcaatgacatgaaactggctcagcaggctcacatcgatggttttgtgctgaacattgcttacgatgatcccaccaacgaccgctcgatccctatggccttcagcgcggccagcagcgtcggcttcaagctcctcttctcgtttgactatgctggcaacggagactggccgatggattcagtcattagtctcatcaacaagtatggttcgcatgctgctcacttccagcacggttctcagcccttggtgtccacgtttgagggcttcaagaggtctggtgactgg…	GH71.hmm	2.2e-134
449	258	40154	g11649	#N/A	atgtctcgccaggtctacgcccactacatggtcggcctcaccgacggccaatccgccgaacaatggcaaaaagacatctcggacgccaaagccgtcggcatcgacggtttcgccctcaacattggtcccaccgactcctggaccctgacgcagctgcaccaggcctacgcggccgccgaagccgcctcgtttggcatgtttctgtcgtttgacatgcagacgggctcgtgggactctcccgccgtcgtggacctcgtcaacgagttcaaggcctcgagcgcgcaggtcaagagggacgacaagcctctggtgagcacgtttgaggggagcaagtgggcgggtgagtgggagggtgtgaggcagcagacggggggcatctatttggtgccggattggagc…	GH71.hmm	1.5e-114
526	259	43775	g12856	g9737	atggtgtttgtgtcaagcttctttcgaggcatcggccttgcagcccttgctgcagtggcttgccaggctgctgccgtcaatggtcgatctcttactgagcgtgcctcttcgagcgatcgtctggtatttgcgcactttatgattggcatcgtcggtaacagacagagctctgccgactatgacgatgatatgaagcgtgccaaggctgccggaattgacgcctttgccctcaacatcggcacagatggccacaacgacgcgcagcttggatatgcctacgattctgccaaccgcaatggcattaaggccttcatctcgttcgactttcactactgggataaaaacaacgcagctgccgttggccaaaagatcaagcagttcgctggccacccaggccag…	GH71.hmm	4.9e-137
76	260	11681	g2158	g5909	atgcttatcaacgctgcactcatggcccttggggccacggtagtcagtgccgtcacacccctcgagatccagggaaccgacttcatcaaccccgagactggcaacaagttccagatcgtcggaatggcctaccagcctggcggcagcgctggctacgaccctaccactggaaaggatcctctgagccacaaggaggagtgtctgcgagatgctgccctcatgcagattctgggtatcaacgctattcgcgtctacaacctggaccccaacatcaaccacgacgaatgcgccagcatcttcaacgctgctggcatgtacatgatgatcgatgtcaactcgcccctccccggcgaggccatcacctccgagaacccctgggagagctactacaccgagtac…	GH72.hmm	3.4e-115
134	261	16808	g3866	g9383	atgaagactgctgctcttctttccgccttggcggccattggcgccgtctcggccacccctaccctcaaggagcctcccagcaagcgcgcaaacctccccgccgtcacagtctcgggaaacgctttctgggccggcaaggagcgattctaccttcgaggcatcgactatcagcccggcggtgcttccgctaacaaggaccccttggctgataccaaggtctgcgagcgcgacattaagaacttcaaggacctcggcgtcaacgtcatccgtgtctacgccgtcgacaacacggccgaccacgatgagtgcatggcggctctcgacgaggctggcatctacctcgtcctcgatgtcaacaaccccaagtactccatcaaccgtggcaaccccggtccctca…	GH72.hmm	3e-122
194	262	22007	g5600	g12715	atgaagttctccgccgccatcgtcgctgcggcggccacggctgccagcgccaagctgcagcccatcgtcatgaagggctccaagctcttctacgaaaacggtaccgaattcttcatgaagggtgttgcctaccagcaggataccgccgccgccggcgcgaccaacaccaagaaggacagctacattgaccctcttgccgacgtcaccagctgcaagcgcgatgtcccccttctcaaggagctcggcacaaacaccatccgaacctacgccatcaaccctgagaaggaccacgacgagtgcatggccctcctcgacgccgccggcatctacgttatctccgatctgagcgagcccagcctctccatcaaccgtgacgaccctcagtggaacaccgagctc…	GH72.hmm	5.9e-130
37	263	8537	g1110	g1178	atgatgaggtccgcagcctgggccgccctctcatggcgcgtcctctggctttctctgctctggacagcagtgtcagccaagcaggacaagcccaagatcgattccgtgatgcttgagcatcccccgctcaacttgaactattttgaagatagcgacgtcatcgtctttcaagatgtcaaggagcaaaacatttacaggtccgatgacgctggtttcacttggaacaaggtgtcagacctcgccgaggggacttcagcgttcctctatcttcacccctacgagtcacagactgccttcgtcctcaccaaggacaggaggcattacaagacggaggatcgaggcaagagctggaccgagttcgacagtggctccatgccgagcgccttccaacaggataca…	GH74.hmm	5.3e-08
350	264	34529	g9774	g4131	atgaaggtgttctccctccttctcagctccgcaactgttgcgttggcggcattcgattggaagaatgtccgcatcggcggcggcggcggcttcgttcctggcatcgagtttcacccaaaggcgaagggcgtcgcctacgcgcgtaccgacattggtggcctctaccggcttaaccaagatgattcttggacagctgtgacggactttacggcgtcccactcaaaatggaatcgctggggtatcgatgccttggcccttgatccctcagaccccaacaaggtctatactgctgttggtatgtataccaacgactgggacccaaacaagggcgccatcggaaagagcaacgacaagggcgctacctggacctttaccgaccttcctttcaaggttggtggc…	GH74.hmm	2.2e-23
37	–	8537	g1110	g1178	atgatgaggtccgcagcctgggccgccctctcatggcgcgtcctctggctttctctgctctggacagcagtgtcagccaagcaggacaagcccaagatcgattccgtgatgcttgagcatcccccgctcaacttgaactattttgaagatagcgacgtcatcgtctttcaagatgtcaaggagcaaaacatttacaggtccgatgacgctggtttcacttggaacaaggtgtcagacctcgccgaggggacttcagcgttcctctatcttcacccctacgagtcacagactgccttcgtcctcaccaaggacaggaggcattacaagacggaggatcgaggcaagagctggaccgagttcgacagtggctccatgccgagcgccttccaacaggataca…	GH74.hmm	0.0001
350	–	34529	g9774	g4131	atgaaggtgttctccctccttctcagctccgcaactgttgcgttggcggcattcgattggaagaatgtccgcatcggcggcggcggcggcttcgttcctggcatcgagtttcacccaaaggcgaagggcgtcgcctacgcgcgtaccgacattggtggcctctaccggcttaaccaagatgattcttggacagctgtgacggactttacggcgtcccactcaaaatggaatcgctggggtatcgatgccttggcccttgatccctcagaccccaacaaggtctatactgctgttggtatgtataccaacgactgggacccaaacaagggcgccatcggaaagagcaacgacaagggcgctacctggacctttaccgaccttcctttcaaggttggtggc…	GH74.hmm	3.2e-12
350	–	34529	g9774	g4131	atgaaggtgttctccctccttctcagctccgcaactgttgcgttggcggcattcgattggaagaatgtccgcatcggcggcggcggcggcttcgttcctggcatcgagtttcacccaaaggcgaagggcgtcgcctacgcgcgtaccgacattggtggcctctaccggcttaaccaagatgattcttggacagctgtgacggactttacggcgtcccactcaaaatggaatcgctggggtatcgatgccttggcccttgatccctcagaccccaacaaggtctatactgctgttggtatgtataccaacgactgggacccaaacaagggcgccatcggaaagagcaacgacaagggcgctacctggacctttaccgaccttcctttcaaggttggtggc…	GH74.hmm	5.8e-13
315	265	32120	g8971	g3265	atgccttctcttcgaaacaccctgctggcgtccctcctcgccgcgtccgtctctggacgcgacgtgccggccaatgtcaagaccttcaaggacagcatcatcaagcagggctcttgcaagagcactctagccaccggcttctttagcagcgacggcgactctggcacctactcgtactgcggcgaccacgtcaaggactacaacgtcatctacctccagggcaagaacggcaagctcgtcaacatggacattgactgcgacggcgtccagggcagccccgccgacgacggccgctgcggctcctcgggcgacacccagtccatcacgtcgttccagtgggtcctcgagtcgtacggcacctcgcaaaaggacctcgacgcaaacatccacccctacatc…	GH75.hmm	2.7e-85
420	266	39038	g11277	g7242	atggatgtcgactgcgatggggcgcagggcggaccgcaagatgacggccgatgcgacgagtcaaccaccaccatctcgaccacgtccgtcaagtatatcatcgaggggtacgatgtcggcatcagcgacttgaacccccacgagcactctttcgtcgtgtttggcaactcgggcacaaagtccggctggaagacgtttgatccccgtgagtacggcgtgcaaaaggccagtctcatggcggttgtctgcggagacaagatgttctacggcatctggggtgattctaacggtgaccacggcgaccgtcccagcgtcggcgaagcatccctctccctcgcgacggcatgctacggcaaggggatgcaggccggcacggggtccaacacaagccacgacgag…	GH75.hmm	2.6e-51
14	267	6191	g328	g348	cctggtggctgttcaactgacgtcagccgctcccagtcgtgaggatgctcgtcaacattactgtcccgtcctctatacagagccgccaacaaagtgtcgcccacttccagagacgtttctcgccttctcatccaagactccaaaatctgctcctgccgagtctcgagtacttgaggatgctgtcgctgctctctctgtcttgcaggaccactactttgaacccgattatgcgacatggccctcttccatcgactggacggctgcctttgcaggaaccgccatcgccggaatgttaactactctatccaagtccatcaattctgtggaccttgacggcatcaacaactggagagcatatgatgacatcctttgggtggcactcggctggatcgaggccat…	GH76.hmm	2.7e-50
146	268	17582	g4125	g10389	atgacggcaaaatctgtcaagagtgctgctagcactgttgcgtatggcttgatgaagtactacacgggaaacaacaccggcgatacacccggcaacctgccagacccttactactggtgggaggcaggcgccatgttcggagcaatggtcgactactggtggatcacgggtgacgagacgtacaacgacgttaccaagcaggccttggtccaccaggccggtgacacctacgactacatgcccgagaaccagaccctgacagagggaaacgacgaccagggcttctgggccatggccgccatgtcggccgccgagcacaagttccccgaccccccggaggacacgcccggctggctcgccctcgtccaggccgtctttaacgagtacgtcgtccgctgg…	GH76.hmm	5.3e-114
171	269	19721	g4838	g11631	atggagatcggagccaaggctcggcgccggcgcgctcatggcgactctgctgatgatgctcaatggcttcgccgccgcctacactttggaccccaactcgacttgctaacattgaaccccaattcagcctcgatcaagtccatcgcaaaggacattgccgccgacttggtcagcttgtatcatggccatgaacctggcggaaccccaggcctgctccctgagccttacttctggtggtataccggtgccatgatgggatccctcatcgactattgggcctacaccggtgaagacaaatatgttgccctcaccaagcaggctctcctcttccaagtcggcgaccacaacgattacatgcccctcaaccagaccaggaccgaaggaaacgatgaccaagga…	GH76.hmm	7.5e-80
202	270	22856	g5883	g13005	atgaagtcctttctctctaccggcgcgaccgttgcgctcctcgctaccaccggccttgtcggtgctcagtcggcctacagtattgaaaacaacgatgccatcaagaagacggccaagcagctcgccgccgacttgatcgactactaccacggccttgacccaggtggtattcctggtattctccctggtccgccgcccaacggtgactactactggtgggaaggcggtgccatgtgggggacgtatatggattactggaagtgcaccggcgattcgacgtacaatgcaaaggttatccaggccatgcagttccaaaccggcgacgatcacgactaccagcccggcaacgttaccttgtcccttggaaatgacgatcaaggtttctggggcatgtcggct…	GH76.hmm	2.2e-110
241	271	25712	g6835	g14364	atggcctccctcgccgcagctgccggcaagacggctcccaattccttggacatcaaagacaccgactccatcaaggacgtagccgcctctctcgcctttgacgccatgacctactacagcggcaacaagtcctccgtccccaaggacctcggcgacctccaggacccctactactggtgggttgccggcgccctctggggcgtcatgctggactattaccacttcaccggagaccccagctacaacgatgtcatcatcgaggccctgctcgccccgacaaacctcggccccgagcacgactacatgcccccggagcacgccgacgaggagggcaacgacgacctcttcttctggggctccgccgtgctctcggccgccgagcgcaactttccccagcca…	GH76.hmm	2.7e-93
248	272	26405	g7066	g14612	atgcttcccgatatctcttggggcagcgtcattgcccgggcaagtcttgtcgcctcaaccctgaatattggtgttcgcgatacccagacgtacaccgaaaaggcctccatcgcaatccgggcgctcaacgacaactggtacagcgcgcagactggaatctgggatggcgcctggtggaacagcgcaaacgctctcgtgactctggccgagttcgcggacctccgtctggacgaggccaacaagctcaacattggtggcatcatgcgcaacacctttgtcaacgcgcaaaaggcccacgtttccacaatcaagacaatgaccaacggccttgtcttttcctcgtactgtgtgaacagtgggaacgagggctgcatggccggaaagcgcgatctcctctcc…	GH76.hmm	2.3e-89
258	273	27923	g7572	g1733	atgctctccctcaagtcctcggccctcgtggcccaggcgggactattatggggaggcctcttcttccaagcggtcgatgcccagtacaagattgggacaaaggccgagatcaaagactccgcagccaaactcgcctacgatctcatgcttcaatatgatggaaacaccacaggcatgatccccggtatcctgcccggtccgcccacagagttcaagggagactactactggtgggaaggaggcgccatgatgggaacatatatcgactactggaagctcactggcgatccgagctacaaccacgtcatcatggagggcatgctgcaccagacgggcgacgggcgcgactacatgcccgagaaccacaccgcttcgctcggaaacgacgaccagggcttc…	GH76.hmm	3.2e-104
497	274	42308	g12367	g8345	atatcgacagccacgatgacattctcaagacttcaaaatccctcgcctccgatctcatcaagttctaccacggcaacgaaactggcgagacgcctggccttctccccgagatgaaggccaaaggggataacaccagctactacttctaccagtctggagctttcatgagcacctacatcgactactggcaactgacaggcgacgagacctacaacgacttgattacggagggcattctgttccaggtcggccagaacgaagactttatcccggcgaatcagaccctcaacgttgccaacgacgaccaggccatctgggcattggccgccttgaccgccgccgagtacggcttccctgatcctcccaaagacgagccccggtggctggatcttgccaaga…	GH76.hmm	6.2e-68
212	275	23324	g6039	g13173	atggcgtccgtcattgacgttcagtttgagcattatcacgccccaaacaccttgggcgtccagcattccacgcccaggatctcgtggaagatcaaggacgcgagcaactcgttcaagcaagccggctacgagattgagctgagcgagggcaatgccgtctcgacagccaaacaaacgtccagtctctcgaacctcgtcccatggccattcgatcacgctctccggtcgcggcagaaagcatcaatccgcgtgaggatctggggcgaccaggataacaccactccctggagccagccagtcggcctcgaaaccggcctcctcgaacgcgaggattggcaatgtcgacgtatcgctgctccttggggccccggcacttccgagcccgacccagaacagctc…	GH78.hmm	2.4e-168
271	276	28781	g7858	g2019	atgtccaaggtcgtcgacgttcgctttgagcattaccgcccggagaacactctgggcgtgcacgagaccaagcctcgcatctcgtggcgcttcgagaatgcccccgagaactttacacaggaagagtatgagcttcagctaagcaaggtcactgggggagaggccacagaggtctgctccgtcaagagaacctcgtccgactcacagctggttgcctggccacacgaggaagccattcaggctcgtgaaaagtactcggttcgagttagagcccgaggaaagggtcagacagagtcaacagcgtggagcgaacccgcaactctcgaggctggtctcctcgacagaaaggaatggaccagcaagctcatctcggccccctgggcagacgacaacaaggac…	GH78.hmm	1.9e-164
456	277	40424	g11739	#N/A	atggtacgagttgtcgctagcggcctcgctggggcagagtatcgcgtcaagtactcggagacaatcggagaagacggtctagtgctcatgccggaccccttgttcaaagagttcgagacgcatgtctactcaaagatcaccctctcaggccaaggccaagaagtctggacacccgacttttgcttcacgagcgcccgatacatccaaatcgagggcgcttcactcgacggcaaagacaaccttcccatcattcactctctgactgcccggcatatctcatctggcgcccctcagctcggattcgtcaagacggacaaggaagacgtcaacgcgctgataaatgcctgctactggacctttagctccaacatctttagctaccacaccgactgtccccag…	GH78.hmm	1.6e-109
471	278	41018	g11937	#N/A	atggaactcactgagtatggctcgcagtggatatggcacccggactgggtcgacgcaaagcctaatacggctggtgagctcgtccacttccgcaagcacctcgtcatcaccgatgtcccggcgctcccggttgggatcaatagccctgccgatacacggcataagctctacatcagcagtcaccttgttcaatttggccccgtcaagggtgacgagaaccgctgcttctacggcctggttgacatcaagccgtttctgcgccagggtgacaaccatatagccgtatgggttctacgcttctttcatgcaactacctataccacatcgttcgctcgcatgcctattggaggtttctacttacgtgttctcgatccagcctccaacatcctcattgatagt…	GH78.hmm	1.2e-53
560	279	45227	g13340	g11001	atgagtttccccagaacgcccactgctggcctccttgtccgacatgtaccgtctgatgatcctctcgttcagagcatcaactttgagacgaacgagtcttgggaagcgtcaatcgacctcactacccagcttccaaagtccaaagatgatcatttcctgcatgtcttcgaggacatcaagcgggaacctgaccaaaggcctcaatgggttctcgccgcccctcacaggttcctcatggaatttgggctctcgaggccttggagattgtcactaaggatgattccataccccaggctagagcagactcgcatcgaagccatcaacaacattcgcagcaacgtgccgctcgagtcctgggaggagattctcgtgcagcaagctgagcgagcatcgacagag…	GH78.hmm	9.4e-73
587	280	46565	g13786	#N/A	atggacgcaccatgcagacttcgtctcacatttggcgaatcccctctcgatgtcactatgctaatggatggcgtggagacgtggttgagcaaggcctggttgcccgatgaaatcatcaatgtcgacctctgtcctgatgatatcaaaattcgacggcgccacgcctttcgcttcttacgtatccaagtcattgacacatcgtctaacttaaagatttcctgctccgacgtggtctgcgaatgcgttagtgccataagccaggatcatcaagttgaagctgtcgactttgatgaccgtcttcttcgagatatcgaccgtgtcggcgtccggaccctcagagactgcatgcagtcagtctttgaggatggtccccgaagggaccgaaggatgtggattggc…	GH78.hmm	1.8e-46
244	281	26102	g6965	g14504	atgctccattccggctctttcgtgccagcaacgagcaagccgtcttcgagctcagatcacggccctatgtctaggtctgaggtgctcaagtcgacagacgacattttcaaggcggctggagtcgacaagcgacgggtcgggtcgtgcaatgagtgtcgcacgttcaagagccgatgcgccgggacgaggcttacttgtcagcgttgcagggtgagaggcctcggctgcgtttatcgagggctcggtgtcgacaaagactcgagtgtcagtcctttagaccatgtctcctccaagggtctcgatgagatgtcagggacaaatgctgggcagattgtactcggatgccgccacagaggatcctgcgctactatctcgtctcatcaatacctacttcgaccg…	GH79.hmm	5e-09
175	282	20405	g5066	g11880	atgagatctcacaaggttctcccgatatggctcctctggctaacccaggggcaggggttgaccatccccaacgccgacgacaactcggccgatacctggcaagactcccaccaggagttcaagcggaccattgccactgaggaccaggagtatctgacaacctacgacaaggaggacatcatcccggccaccgagaccgtcgacgtcagcaccagtcgggcccagacgggaactgcccaggttctcccttctctctcggacgttgagcctcacactgagggtttcattgtcaccgacctgtacaacccgctccagaccgaggctcccaccttgagcacctccatctcgagcccgtcgagtctgctcaagcctgtcgcgtcccccaccaagaacgcccag…	GH81.hmm	3.1e-214
290	283	30392	g8395	g2671	atgacgcgctggacttatgacccagtcgcgcgtgtttggccccgagtctggttcatgtcatcacaagacctcaaaacctggtcagaccctgtctgggctgaaccgtggggtatcggcccggagctcttccgcgatcccgtctctatcaagacctatctcaacctcatggcccccaacaacaacaaggatcgattttggggactttctcagtgcgggacagatcagcagcaccgatcaagtatcgcgaggaacaaatccccgtctggccccttcgttggtggcccaaacaaccctctcctgtttaacggacaatggggctttaccaacctcactgttcagtctaccggtcgtgctacacttctggaaactgcagacggtgactggtatgcatcattccta…	GH88.hmm	3.9e-91
556	284	45116	g13303	g10966	atggcaccacatgctagcgatgccgaggccaatgcggtaccccaaaatggcctgaaagcccaagtaaacggtgcggggtcgtcgtcgacggccactgagccacttcgccgtcagttgtccgagttgtacgaggacaacattgcggcaaagattatcaagacaggcgtcaatagcttggttaacaacaaccccccagcagcctaccccgagtatgttctggagacaggcccggaagcaggagaatacatcctccgggaagcctccttctggacctgcggcttcttccccggcagcatctacgctctggtagagcgactcatcaagtacccacacgctgtgcccggccagcaaaagcagcaactcctgcagaagctggtctcgctcggggacgcctgggca…	GH88.hmm	1.1e-77
579	285	46220	g12671	#N/A	atgggaagtattgacccaatatccaaggacttgcttggtctcaatggcaatggcatcatccaacaagggatacgagaccgcctcccggagttgtttgatgaaaacattaccgccaaaatattgagaactgccgtcaagcatctcgaaggaaacaatccccccacaaagtaccccgaggtcgtgccccaagaaggctgcgactacggcaagtaccggctgcgaaacatcgacttttggacctgtggcttttttcctgggtgcatttactcgctcttggagcgcttcatcaaatacccagagagcgtgaagtcaagcacgagcaatggcaagaacctatctgccctgcgcagccggcttgaagctctcggccgagcttggtcggacccgattcacggagaa…	GH88.hmm	2.7e-78
614	286	48257	g14350	#N/A	atgacgcgagacgcaatcaatgccattagcaacggcgctcttccagtgactaagacggatacgaatgggggctttcatggcaaaaccgcgtcctggacgatcgattccacaacaacacgttcggataaagattggaatgactggcggcgaaccctgtcggaagagctgtactctgagaatatcacagcaaagatcattcgagtcgcagagaaatgtctagaaaacaataaccctccaactctctatcccgaacttgtacaccagtccggggaaaatgagggtaactacagccgccggcccgtagacttctggacatgcggcttcttccccggtagtatctatgcgctactcgaaagggtcattcgatatcctcagagcatacgccacgacgactcacgg…	GH88.hmm	2e-78
233	287	24887	g6560	g13925	atgaagtcgaccaagtcctggacgctgggcaccgacctccaagggcctgaaagactcaatggagtgagctaccaggaagacgtgctcatcacctttggcgactatcaatatgtcaccttttacgagacgacctcggctgggtacaatcaccactatgtcaaggttggccgtcggcgcgtcagcccatcagtgggcgactgggagtatctgactctctccgactacacccagacgaccatggacgggcacaacatgatttccatgggcatctctggcgacggaaaaatccatctgagcttcgatcaccacgatgtacccttgaactatcgcgtttccaaatcgtctgttgccaaggacgtcccgtcaaagtggactgcagacctgtttgggcctgttgtt…	GH93.hmm	0.00025
452	288	40304	g11699	#N/A	atgctcgtcaagtccctcttcttgggaggccttctcagcctccctacagttttcgctgccccaactcccaactctctcgaaaacacctcgcctacacttgcgaagcgtgcgcttccaacctcgaccttttcaaacaatgtcatcttctcccctccctccaatgccggctggacagatccccgggtcctctacgcccgcgccatccagctgtcggacggctctcttctatccacctgggaaaactactcccccgagccgccgctcgtctactttcccatctacaagtctactgatgggggtgtcaagtggactgagattggcaaggttgaggatcaggtcaacggctggggtttgaggtaccaacctgacctgtatgagctgcctcgtgccattggcaag…	GH93.hmm	1.2e-109
564	289	45482	g13425	g11083	atgagattcaccggtcttgtttcgttcctgctgccctttgcggcagctcagacattcagcaacaatgtcatctacgatcctccagacaactacacagaccctcaagtcctgtatgcccgacccgtccggctctcggacggcactctgctggccacctgggagaactactctcccgagcctcctctggtgtggttccccatcgtcaagagcgtcgacggcggaaagacctggaaggagatctccaaggtcagggaccaggttaaccgctggggtctgagataccaaccgttcctgtaccagctggaggaggatatcggcgagtttgaggctggcactgttctcatctctggtagcagcatccctaccaacctcagccacactcagatcgaggtctatgcc…	GH93.hmm	3.7e-113
102	290	14390	g3061	#N/A	atgacgatttccgccacgatagataactcgatcctgcgcgagctgtttgggaactttgtgcaggctgccaagatcttgggcaaatcgggagatgagttggtcaggactgccaaatctctgagcgaaaagctccctctccttcaagtgtctccaagaatgggcaccctgatggagtggatcgaagactttgaggagggcgatccgggacatcgtcacctatctcccctctacggcctgtatcccggatccgagataacgccagaagaccccaaggtttggggggcttccaagaagttggtagaccggcgtgcttcgcatgatgctggcagcatggggtggtcccgtgcttggcttgcagccctacgagcccgattaggcgagagccgaaacctggaggtc…	GH95.hmm	1.8e-69
453	291	40343	g11712	g7687	atggacgacgacgatcagggcctcgccctgcactacacctcccccgcatctcggtggtctgaggccctccccgttggaaacggccggctgggggcaatgatctacgggcgagctgccaccgagctgctccagctcaacgaggactcggtttggtacggcggcccgcaggacaggacccccagggatgcccgccgcaacctggccaccctgcgggagctcatcagagccgagaggcaccgcgaggccgaggccctcgtgagggaggccttctttgccacgccggccagcacgaggcactgcgagccgctcggtaactgcaccatcgagtttgatcacggcgaagaccgcgtctgcgactttaggcggcgtctcgacctggccacctctcagaacaccaca…	GH95.hmm	4.4e-232
584	292	46454	g13749	g11395	atggtccagcaaatcccccaggcctcccgcctcaccgacctcttcagcctcaagggcaaggttgtcgtcgttactggcgcctccggcccccgcggcatgggcattgaggctgcccgcggctgcgccgagatgggcgccgacgtcgccatcacctactcttcccgcaaggagggtgccgagaagaacgtccaggagctggtcgccgactacggcgtcaaggcccaggcctaccacctcaacaccaccaactacgacgacgtcgagaagtttgtgaaccaggttgtttccgactttggcaagattgacgcctttatcgccaatgccggtgctaccgccgacgccggtgtcatcgacagctccgccgccgactgggaccacgttatccaggtcgacctcaac…	GH99.hmm	6.4e-06
3	1	5339	g44	g45	atgatggagagcagtgaccagcttgacgacaccagaacagcagcaattgatgcatctgcaagagatgacggccgagtcgacatcgagatacccacgacgctgagccgccgactgtccaaactcccaaattttgaagaactcgactcaactcctgggctagcttcgccggcataccagcgacacaacgctcggaatcactcaaccatcggtctcaatgtcgtcattcaggtcattggaagccgcggcgatgtccaacccttcgttgcgctggcgcaggagttgcaaaaccacggccacagagttcggctggctacccacgatgtctttgagaacttcatccgatcgtccagaattgagttctatcccgtcggaggcgacccatctcagctcatggcatac…	GT1.hmm	2.5e-51
26	2	7040	g611	g656	atggctgaagacaatcaatggcagaggaggatcctcctcctcgtcacaacgggtggcttcacccacgcagctcccgtcctcgagatcggcgccgtcctcgcctcacgaggccacgagatccaattcgcaacctgcgccggccaagagtcctgggcagatggctaccccttcataaagaccatccacacgacgggtcctgcggcgccagaggacgagatggatgcacactatgagcgcatgcgcctctggacgcacaaggacggcttcgcgcccatgatgaagtccaagtacctgtttgaccgcttctggaccgacgcctataactgcgtgaggggcttgtgtctggatgattctacgaagcccgactttatcatcgccgactggtttgccgataatgtc…	GT1.hmm	3.8e-27
59	3	10136	g1643	g5349	atggcccctcagtctgatgcagcgcctgcccgcgccaatgtcggcgacgagaatgtcaagaagcgcgtgagcaggaagctgcacaagagacggcgcgaggacctctcggcaaccatattccccgagcctctgcaagagagcgacaactcgggcgacgaagatgttctcccgactcagggaccgcccatgttcatgaacatgaaccagagcatctttggcctgattgctgctgcgggctcgcgcgtcgactttaacgatcgattcgatggtatgagcagtgatgatgaggagggcccggaacccaaagaccgtgatggtcggtcagaagacatctcgcagacttcagtgttaaagtcaccgggcaaggagaagggtcatcgtcggaggaaactttcggac…	GT1.hmm	1.8e-52
114	4	14774	g3189	g8668	atgcaagccgtggcccaggccctcgtccgccgcggccacgaggtcatatggctgacgagcgccgacaacgaggcccgggtgcgcgccgtgggagccacctttgtcgctacagaggccattgccgtcgtcgacgcacccctcatggcggagcacgaaaccgggatcctggacaaggtgtatagtcggctcgagtcgagggtcgtcgcccaagtgagcgattatcgtcgggtgctgcgcgacttcaaggccgaggtgctgttggtggacgtcatgccctacggcgcgagggcgttgtatgaactcggcgaggttcccgtgtatgcgacgctaggagttatccccatttacatgtcgagctggggagctcctcaggctgtatcgggagacggtccgccgacg…	GT1.hmm	4.7e-29
189	5	21680	g5491	g12603	atggcatatttcaagggagcccatgacggcagctcggacgtgccagtatccccgtatagcgacctaccggaggcggtcattcccgaagacaaccttccttcctacgaggcggccatcgggcataatttgcagcaaacgacggccgtgacgagcgacggtcgggtcgacgtcgatgtcaactcgcgcttctgccgtgccctctcacgcttcatccccgacttcaaggcgcctcttgaggagcctacctcgccagtgtctggcaaatactccaagcactccgaagagcggggagagcagtcgacgtttcgccagttccccatcaagctcaacatcgtcatccaggtcgtcggcagtcgaggagatgtccagccctttgtcgccctcggctgcgagctccag…	GT1.hmm	2e-52
209	6	23117	g5970	#N/A	atgacgcccgggtcgatgtcgattgcgattcgaagctggtccgcagcctcacccacctctaccacgcgtcacccgaagagcacaagcaaccagcaccagagtactcggaagccaggccacactgggccacgaagctaaacattgtcatccaagtcgtgggaagccggggagacgtacagccgtttatcgcactgggcaatgagcttcaacgacacggccaccacgtccgcctagcaacgcacgacacattcggggacttcgtacgaggctcgggcctggaattttaccccatcggcggtgatccggccgagttgatggcctatatggttcggaacccgggcctcatcccgagcatgaagagtctggcggctggtgagattcagcagaagcgtcacatgg…	GT1.hmm	4e-31
273	7	28916	g7903	g2069	atggccatcggcgcagagtttgtgcccctcgctcccatgttcaaccccaagatggaggcggagcggaatgctgtgcctgctggcatccctaggttgctctacgacatgaagtacatctttatcgggcagactcccgagcgctggaggatcctcaagggggtcctcgaggacttgagggcaaaggaccccgagcgggaggttgtcatcgtgcccgagaccttcttcatgggtgtcaaccctctctccctcggtgctcctctccccaagggctacaccaccagacccaaagtagtcaacctccacgtcgtgccctacgtcgccaccagcatcgacaccggccccggcggccccggccttccccccgactcgtccgagtccggccgggcacggaaccagctc…	GT1.hmm	5e-35
278	8	29585	g8126	g2348	atgagagcttcatacaagacccctccatctcccatcatcaacaacttgcccagcttctttggatgccaggcttctactactctctcttccgccgacaactgcaagctcgtcgccatggcagccatagacgagaagaaggctgcagcgagccagcagcaacaacaacaactggctcctccccgcaatagcttgtccgacgccctcgtcacagacggctttcagttgcccgatatcgaccctggtgatggcgctcccccgccgtatggagagagccatgatcaggttcacttctcccagcccggtttcgacgcaggtgcagaggtaacaggcgatggccgagtcaacatcaacatcaacaccaaaaacaggcgacttgccgacctcctcgccccgaccctg…	GT1.hmm	2.5e-57
331	9	33335	g9376	g3713	atggaccagcgacgacacgacctgagcgacgacgatgctcaagtcaagctcaagacgacggagcaacacgacggcgagcaaccacgaacgaccctggtgacgcatccagagggccatgtcgcctttcctggccacataccgcctgccgtcgactcccccgagagcccacagtcccccaaggacgccgacaaggcagacgacggaagaccgcgcgtgagatcagagcctggactcgtatcagacgcctcggctcgacttgcgacatctcagtctcagactcgaccaaagcccacaaagacatggcagacggagcagctgcggcgcaaccacaaccagcacactctcttccgaccgggccctgcgagggctggcacgtcatacctcaacaaggccatctgg…	GT1.hmm	9.7e-56
382	10	35900	g10231	g4596	atgggttttggcagccgcggcgacctcgaaccaaccctcgagatagccaaagtcttgcagtttcaccacggtcatcgcgtgagatacgtcacccacgaacgccatcgccagcttgttcaagccacaggcatcgagttctactctctcggacgagcagacccgagggagatgatctaccggagaagtctcggcgcggcgggaatgcgtaaactgctaccacagatccaagacgagtttgtcgagatgggtcagcgatattggggcgcttgtattgatgatcctgctgggatacctgagggaacattaccggatccgtttgttgcggatgccatcattgccacaatgaccacctttgtccacagctctgccgcatccagaatgggcatccccatccatctt…	GT1.hmm	2.2e-34
386	11	36284	g10359	g4728	atggctctcaaccgcgtcgtgtcgcgtggccccggtcacatcgccattgacgactccgacatccatcatggcccgtccagcgacgtcatcgccgatggacgcgtcaaggtgcagtttcacgacaatccggaagcgctggcattgtggtgcgaccgcttccgaggctcctttgccggcgagcttccgagcttggaacatctcgaaccgcccaagccgcgaaggacgaagagcttcgagatcctcgcagacgtggagaagcctgcagcgggaccgcgtctcaacatcgccatccatatcgttggttcacgaggcgacgtccagccgtttattcccatcgcccagttgctgatgaagccgccatatggtcatcgtgtgcgtatctgcacgcatcccgtcttc…	GT1.hmm	5.2e-56
412	12	38018	g10937	g6891	atgttcaggcggcttctcctaggcgcggtgctgatcgcggcattggccctgctctttcctcagggctcaccgcatcggccaacgcccattcaaggacgcaacaggacggctctcttcctcgccaaccaggagcatggcctctccaacgttcacattgccacggcgtcggcattgcttgaaaaacaccctgacatcgaggtccattttgcctccttttctgggatagccagcaagttggagaggatctcgcatttcgctcaaaagcacaacccaacggccaatggagtcatctttcatcagctcaaaggccaatcatatgtcgacgctatcgtggaggcgggcaagtccctcgacaacatcccccatccacccggcattgccggcatcgcccatctctgc…	GT1.hmm	2.5e-18
448	13	40127	g11640	g7618	atgttgagaagaggtctcttcgcaggcgccatcctcatggctgtcctcggcctctgggccgccaaacgtccctcaacaccgttaccgcctctcgagtttgggcgcaaaaacgtcgtcctctttgtcacatccgcccacgacggcttcagcaacgtccacctcgccaccacccacgccctctccgaaaagtatcccgacctcgaactccactatgcctcctttcctgacctcaaaccaaaggtcgaccgcgtctcggccgaccacccttcgtcaaagcccatcggctggcatgagctgcctgcgccgggcgtccacgatgcatatatgcgttggctcggaagcgtctccggcctcatgaacaagccgggtctcaagggcacgaagaagtgggctgcggat…	GT1.hmm	4.6e-22
562	14	45344	g13379	g11037	atggacattatccaggagataaaggcgggccttgtggtggtagaccctctcatgacggctggcttgacagccttgtggcatctgcaagtcaaattcatggtgctgagtcccaacacaatcaaggactttgcggcctcgtctcaaccacatgctaagaggctgtggaagtatcccgcactcttctctgggtacgcttaccctgtaccatggcacctcatccagctcaacatctacttcctctgctacctggtctacatctggatcacgaaccctcacaggaaggcaacgactgagtacttgcaacgcaatctcggaatcacactaagaacgccgattgacctccagcacaagcggcccagggatctcaagattgctgtccgttccttgccacagctcgac…	GT1.hmm	4.7e-15
591	15	47036	g13943	g12378	atgacgtctttcgacaacataacagccgaagccatatcaggccaggttcccagaggccgaccaagcgaaatactggaggatgcgcctccgtatgcgctgcactcttcgggcgcccttctgtcaaattccacatccatcaaccccgatgccaccttaaatgtcgacttctcgtccacgtcgccagaacagctggcccaagtcctacctccgctcccatcgccctcttgcgagccgcccgttgctactaccgctaggtctccgccactgaacatcgtgatccaggtggttggcagtcgaggtagggccgccctcgtcgccgttcaaacaaatgtgttgacatggagcccaggagatgtacagccgttcattgcactcgccacggcgttgctgcgatatggt…	GT1.hmm	2.1e-39
151	16	18233	g4342	g10630	atgacggtcgcccggccggtgcgggcgttgatcgccgtgggcatcatcctctggtgcttcttcttgttccaaatctttgctccctcatggtccatgagaggtcctggggagcgctattccaactttgaacgggatcccaacctcgaccccaccgacgaacccgaaggcgtactacatcggacgagcccgagatatgcgcacgacgcaaaaaagacggagcgcatcgatgccacgttgctggcgctcgtcaggaacgaggaggtggacggcatggtgagctcgatgcgcgacctcgagcgcacgtggaactccaagttcaactacccctggacctttttcaacgacaagccctttaccgaagagtttaagcgcaagacgagcgccgcgacaaaggccaag…	GT15.hmm	1e-120
232	17	24857	g6550	#N/A	atggacttgattcggagggccacaaaggtggctcccagcaaacctcccctacagcttcccctcgacgagaagaggggctcaaaacacaagaccctcgactcccgcttggcctttttccgccggccgctgcggttaagggggaactctaccatttctgtgcctctgggcgttgtcgttttcttccctatgcttgttttaatcctcatcttcattctcttcgtcagccatcccagctctcctgggaggttcctgataccagggggcgctgccccaacaatgcgcaaaatcagcgaaaagtacgacaaggtgtttgtcgagggctgcgcccagcctgacaccagccagccccgagccaacgccgcctttgtgatactcgcccggaacaaagaggttgatggc…	GT15.hmm	1.5e-109
255	18	27356	g7383	g15087	atggctgccggtcatacgcgctacgtgcgctacattgcgctcgcgctctttacgctcactatgttctacttcttctccaactcgagatacgagaccattcccgccgccggaaacgttggaaacttcccaggtggccccggaagccctggaggtcctggcagccagcaggctcctggcgctgttcccaatgcccccaactcgggcaactcagtcaacttcccgcaaggagagtctgcgcccgctcctggtggcgacgatgcctccctctccaaggacgaggtccccgcccagaagcccgctgctgagggcgccgttcccgagggtgccgctcccgtcgagcctgttgctgagggtgccgccaagcctgctggtgagctcggcacctctcccatggccatg…	GT15.hmm	8.8e-127
399	19	37271	g10688	g5071	atggtcctgcttcagctcacgtctggcttttccccgccttcgcctgccgagaaggctccccgggccgcgctggtcacgctcgcccacgactacgacctcgacgcaatgctcttcactatgcagaagctcgaggaaaacttcaacagccgctaccaataccagtggatctttttcagcaccaaggagctcggcgaagagttcaaagagcttacttcgaatgcgactaatgccacctgcatctacgaagtcatccctcacgagaactggatcatccctggatggactgatgcacctcaggctatgacctctcaggagaacagcatggaatacgacggagagacactaaagccagccgccgatgttcgccagatgaaccgatggaaatcggccccgtttgcc…	GT15.hmm	9.3e-60
487	20	41978	g12257	g8235	atgttaagtacacggcacaaaggcatcttgcggacatgcggtctcgccgctctggttttctgggcattctactacatatggagttctcaagctgtagacgtagccagcggaggttactcccagcccacaatcggtaaaaatggacgtccaagacccgatggcccccgaatgaatgccacctttgtcactcttgctcggaatagtgacgtgtgggacattgccaagtcgatacgacaagttgaagaccgcttcaaccaccgctttggctacgactgggtgtttctcaacgacggagtattcgactcgacctttaagaacgtcaccagcaacctcgtgtccggaaacacgtattatggccagatcccgcaggagcactggtcctttccggagtggattgac…	GT15.hmm	3.7e-125
337	21	33731	g9508	#N/A	atggccgccttctaccgtccatctggtttccttctcttgataccgctcatctgcctcttctggctgctcgcaaaacaacagcccgtccatgaccgcccccaggtcaaccgcatcaccgacgccgacatcagtgtctccctcaacctcccacgcctcgacttttcccgccctcaacaccacgagtactacgcttcagacgccgcaaagggtctctgcgccgcgcatggctactccgtgttccgcccccgcgccgaggctccaggtggccgccgcaagatctacgacctgttcatggtcaacacggagctcgactttctcgagatccgccttaagacgctctacgaccacgtcgactactttgtcgtcgtcgaggcgccgctgacgtttcaggggggacca…	GT17.hmm	1.4e-80
21	22	6587	g460	g489	atgtacgagcccgagacagaaaactttgggcgagcccccatgcccttgacagggctcctgtcgttctcggtaccctcccttgacttttggtattcgactaccttttggatctgcctgttctggggactttggattcatcgctatttccgacttgttgtccactgcgtcagccattggacctacaagtccaagcccatccccaacaagccatcctttaccagcaaggatgtcaccgtggttattcccacaatccacaacgccttcgaggagcttcgcccctctatccagagcattctggcttgcgagccggctgcactgatcatggtcactacgcatgacaagcgaaaggaccttcagcgattggctgactcattagctcatcccaaggtcctcgttctc…	GT2.hmm	3.5e-06
51	23	9593	g1462	g1555	atgtctctccccgaacggccgggcgcgagtcccgcatacgatcagcgcaatgtctatcggaactcgccctcgcgacgatcgcgtcccgtcgacatcgaaaccggtggctaccgtcccgtaggagacctaaaccaacatcaacgtgggagatctgcctcttctttcgctgattccatcggtcctaattcaaatacagagagtatgcctctgtcgccgtcgagtcccgagaatcgtgtgcggcacgccggctccagcgagcccatatcccgcaagaggagcttgattcgacccgagcgaaacaggattgaccgggaccaccgaaattaccactaccacaagcatgctgcgcacatgaacgtcctgccatcgtcgacaggaaacgaccccatctacgaggac…	GT2.hmm	4.3e-16
62	24	10361	g1718	g5428	atgaacgggtatcgcggatatggcgagggggaccaggacagggagtatagggaaatggttgaaatcgacgtgcagcgtcagcaggaccagacacagcagcgtcaacaagaacgacaacagtcccctcaacaccaacatcagccgcaagacgccttctaccagcaagaccttcactccccatatggtcccccagagcctcagcagtacacgccctactcaccctatcaagctcaagacgacttccagggccgctccatcacggagcagagcaggcagacgcccatgagaccatcgccggctcacatcgacgactacagccctgcccccgaatggcctctgtcgcccgccggcggcagcccccagcctcaccagcagcactacttcaacgagacccccttg…	GT2.hmm	6.1e-22
98	25	14090	g2961	g6755	atgagcttcctgggcacttcacctcccaacggggagtcgtcttcctctgctgagcgcttcaacagcatgactgctcaggggggttctcaccctcccgtctcctaccaagtgtctcaatatcggcttggacccactgctcaaacggccaagtctgtgattagaggcatcaacggcggctttcacccgggcgtccaaaccccccgctcaggcgtgacgcaggcctcgtggctcacgcacggcggcaacgactcgagcctctccttcacgtcgtcgatccagcaggaggaggccaagctgcgctgggactcggacgaggagctgaaaaagatgtccaagtcgatgctcatgctccagaaatggggcctcatccttggtcttgtcgggctcaacggcgccctc…	GT2.hmm	1.1e-06
132	26	16697	g3830	g9348	atggcgtacaatggccgtgatcaggagtacgggggacacccgatgcaggacatgcctggtggtggaatatcacctcccccctcaggagaacgacgaggagcagggccgtggcctcctgaactctggctacgaccaagatcgactcggcgctcgcactcccccgaccgccccgtctccgcctacagtctcactgaatcttacgccccaggagcctcggcgactcctcagccgggcgttggatatggcgaccactccggcggcagcttcggccagtttggcagcaacctcgaccagcccgccccctttccccgacccgactctgccttcgaccccgaggacagctgggtcgagcgacagcagcagcccatgatcggcaccaagtccggtggcctgaagcgc…	GT2.hmm	0.00016
159	27	18941	g4578	#N/A	atggcagtaacagaatccctccccgccgcagcgaccagaaagcctgtcactgtccgcttggcaacccccaaggatgccggtcgcatcgcccaacttggtgcccacgtttttacagtgacgtttggtcactcggtcgagccccacgaactagaggcgtttctccaagaatcctacacacagacagccatcacgaaggatatacacggcgatgacaaggatgtgattgttgcgacggacgggaatgacaatgtcctgggttttgcgtacctcactcgaggaagcaccgagacctgcgtcgagcacgtcgaaaagacggtcgagctacaacgcatatacgtccaccccttggcgcatggcaaaggagttggacgtgccctggaaaaggccatcgagaacatg…	GT2.hmm	0.00064
169	28	19682	g4825	g11618	atgccaggttcgttacccaacgacagtctttctagaggccatttcatgtctttggtaagactgcaggccgttactccatgtgctcccgaagctactggcttccacagtgtcgctggacccggtcagggccccgagactctccctcgaacctccaacatggttcaccatctccaccggtccaaaggctacgaggcagtctggcgccaccatgctcctgcgatcgagcttctcttgagcggaccactgcggatcctctgctggacagacatgcttttgcctccccgactcggaccatctggactcgaggcgcctaccgcctggggagagggcctttcctccaaaggctccaagcctgaagcctcggccgcccgccttggcgtgtctcgcccacaactcatg…	GT2.hmm	9.3e-08
199	29	22634	g5809	g12928	atggcgaaccgcatgtccatgtactcgatggcatcagaggccctcggtggtggtcaacccacccaggtgtccaccaccactctcctgaatgccatccacaacatctacctgtcttctcagcctcatcaacttgacgccagcaccagcttggtggtaaacacctggctcactgctgcccaagttggtcctactgtcgatgctacacttgctgctcgtgcctgggagcacgccagaagacgagccgaagatggttgtgtgatcttgggttcacttcacccatcaacgccttctctcctcgtcccattcctcaacacgtttccctttgccatcccctcctcggtccacaagtctcttgaagttgtccggcctttcctgcgatgcgtgacgcccaacaaccct…	GT2.hmm	4.5e-14
200	30	22637	g5810	g12929	atggccatgagcctgccacacctgggcggcggcgcagggggccctcacacccagccctcgttgccctcgctcccagcgcatctccaatccgatacgcatctcactgcccatctcgccagtcgtttccatgtctctcttccgactgcccagctctcttcgcatgctctcatctccctcaacacgtacacctcgtcgaccaagggccctgatggcggcaaggagggaagcgccatggccggcgctgaggatctggccgaccgagcgttcctgcgattaggccaccgatccgagaaccaggcccttgttttcctgggtgaatccggttctggcaagtcgaccgtccgagcccatttgctcacagctctcctgaacaaatcgtcaacgcctctctcgaccaag…	GT2.hmm	2.1e-14
252	31	27038	g7277	g14973	atggctctcgacacgtttctacggcctctctgggcctggattgaagccactcccgtctatatcctcttcgtcctcttgatcgcgctcatcgcacttgccctcttcgccctcttcatcctgcttcacctcgttgcgccaaagccacgtccagtcgtcgcatccgaaaagcgatacatcaccagccacgacgagtccagccgcacacctcccctgcctctcccctgctggtacgaccgctggctcgccgagcgccaggccagcgagcagcacgtccagcccgacgaggccttcccgacccccgacgcgggagggatcgagcccgcagaggtgcgcctcagcgtcgtgtttccggcctacaacgaggaggaccgcatcataccgacccttggggaggccgtc…	GT2.hmm	2.9e-36
326	32	32753	g9182	g3485	atggcctccaaagcgaacaagtactcggttatcctgccaacctacaatgagcggaagaacctccccatcatggcctggttgctgaaccgcatgtttactgaaaacaaccttgaatgggaactcatcatcgtcgacgacggctcccccgacggaacccaagaagtcgccctccagctcgtcgaggcctactccccgcacgtcgtcctcaagacccgaaccggcaagctcggcctcggcacggcctacgtccacggcctgcagttcgtgacgggcaactttgtcgtcatcatggacgccgacttctcgcaccaccccaagttcatcccccagatggtggccctccaggagaagggcaactacgacatcgtcacgggcacccgctacgcgggagacggcggc…	GT2.hmm	3.4e-45
372	33	35345	g10046	#N/A	atggtctacaacgagcatggccaaaactatgatgcgccgcgagagatgcacgatctgccggcgggacaggcttaccatttcggtggcccgccgcccgaacaacctggcgatcccacccgccacgccttacaagatccatactctcccgaccatgaccagttcacgccgcctcatgccatgaacccaccaccaggacccggctacgaccagtatgcaaacccttacggtcctaacccacaacccggcaccgactttgaccactttgctcctcctccaggcatcaaccgacctgtgcctggagaaaacgattcgtctcgagacctgctcaacgatccgtacggccacggcggctttggaggttacggtcatgaccccaaccggctgggacccgagtcccca…	GT2.hmm	1.6e-05
417	34	38798	g11197	g7157	atggatcagcgctatggcgcgcagccgccgcatcggacccagacccagtcgccggggcagcagcagtacacgccccagcatggctaccagatggaggagaaccccttcgacgacgaccgatacaacaatcaatatggccattcgcaaccccatctcacaatgccctcgggccccgaccctaatagactagcgactcccagcgatcacctcaacctaaacgcagcacaatccgtcgataacctgtccggatacggccacggcgactacgctgtgaacccgcaggaacaccacgatgcgtaccacaaccaaccctacgagcctcgtcctcaagaatacgaccaagcctacgagcaaggctacgatcagcgctacgaccaagcctacgatgaccctgccgat…	GT2.hmm	8.1e-06
439	35	40013	g11602	#N/A	atggtttggcccagcgtgcttcctaccaaggccaaaacacacttggcccgctggtttccatttgtcctcttggttgtcacattggccaccccactggcttgcacctggctgtttttcaatgacctttggacaaaggttttcagcactctcttcgttgtccggtacagtcgtcttgttggtcacgtctttggctcatggatctgcagaccttcagacatatcacctgacccggccttcaactccaatgacgttactgtcattctcccaaccgtcgagcctcagggcccagactttcgagaatgtgtcctgagcttcatagcaaatcagcccagggcagtcctggtggtaactgttggagctcagctctctcaggaatgccaggcgatccttgagaagctt…	GT2.hmm	2e-06
474	36	41207	g12000	g7971	atggcagacctcggccatgcttctacacgccttcgaccgatgcgcaacaccaacgtcacgctcttaaacgccatccataccgcgtacctcgaatccaaagcatatcagctcgatgcaagagcaagtgcggttgccaattcctggtatacatcgacccaaacctccccgattatcgacatatcgctgggcgagaaagcatggcaacatgctcgacgtcgcctcgagaacaactgtgttctcttgcagtctcttcacccttccactccctctttgttgatcccatttctcgacactctgccattccttgtaccctcgttggtcttcacatcacttcgtgccctgcagccatttcttcactgcttgacgccgcagaacccgtcaaccccgcggtatgccgct…	GT2.hmm	5.4e-16
478	37	41540	g12111	g8086	atgcgtctcgatcccccaccccctgtgaagcagtttgccatccccagcggcctcattcaaaatgctgtcagtggtcagagcctgcagccgaatgatagggaacaacatacacacatcgagtcgctgcccaggtccgtcgttgtaaggcgagcctctgtgagtgggggtgtctctcgttccctgagcgttgtccgcaccgccgaggtcaagtggacatcgggacctgggcctggcagaagaaggttgaagcgtagctccagcctaccttctattgttcgagagagcggcttcaggatcgaagatagccctcgcgtaccgtcgccagttacaccctccttctatggcttcaccaacccttacctcgacatacaacctgggtcacaagaggacgcaattctc…	GT2.hmm	0.00057
593	38	47204	g13999	g12437	atgttcaaaccgggcggcatcaccttcctcgagggcttcatcttgttctgcgccactatctgcacccccccttacattgttacctcctggaactacatcatcggtctatgcatcaatgctttcggcaaagcagaaaaatccatctacccctactttgacgccaacggtcccctcccagaaatcacctccaaaacggccctcaccatctgcatgcgcaatgaagacccgaccccgatcttcgaccgcctccacgccatgcgcgacagcctgcgccaaactggccgccttcagcacttccggtttgtcatggtcagcgacaccagccgtccggatgtgatgcagatggaagatgaaggcttcgcccgccttcaaaatagcctcggtgggggcatgtcccaa…	GT2.hmm	1.2e-12
623	39	49151	g14648	g2147	atgttcaaaccgggcggcatcaccttcctcgagggcttcatcttgttctgcgccactatctgcacccccccttacattgttacctcctggaattacatcatcggtctgtgcatcaatgctttcggcaaaccagaaaaatccatctacccctactttgacgccaacggtcccctcccagaaatcacctccaaaacggccctcaccatctgcatgcgcaatgaagacccgaccccgatcttcgaccgcctccacgccatgcgcgaaagcctgcgccaaactggccgccttcagcacttccgcctcggcaagggcatgtcccaagccaccgtataccgccgccgcgataagaacaccggctttaaggccggcaacatcaaggactatctcgataactactcc…	GT2.hmm	1e-10
67	40	10586	g1793	g5504	atggctgccaacagcaccagcgccagcaccggcgcgcccaccttgcgacgccgcgagtccttgtccgagattcgagctgccaaccccgagctggctctcagcggcaacatcatctcggccacctttaacacgccgcattcttttgtctatcgcaaaggaggcgattgggacttgaaatctcgccgcggccagtctgcgctcctcgactcgttcgcttacctttcgtccgacgctactccctggaaccacaccgtcgtcgcctggaccggagagatcgacgctcccaccgatgacgtcgtttcttcgcccggcacgcccgcgccaaacacactaggcgcctcctctctgaatgccctctctgcgccggtccctgtcgatgctactactcgcctgccgacc…	GT20.hmm	2.7e-155
77	41	11729	g2174	g5927	atgcccggtaccgtcgacgaccaggccgttccaggccgtctgcttctgctctccaaccgactgcccatcaccatcaagcgttccgaagatggcagctattccttctcaatgtcctcgggtggtcttgtcacaggcctcagtggtcttagcaagaccacgagctttcagtggtatggctggcccggtctcgaggtccccgacaacgaggtcgatggcatgaagcagcggctcaaggacgaatatggcgcccaccctgtctttattgacgatgaacttgcagacaggcactacaacggattctctaactcgatcctctggcccctcttccactaccatcccggtgagatcacgttcgacgagtccgcttgggccgcataccaagaagtcaaccgtctcttt…	GT20.hmm	1.1e-202
472	42	41153	g11982	g7952	atgaccgtctttgtgtgctctctctttctccccaagaccatccatttcactctccccggtactcctccccccggcgccgatccctcaagacgttccaccaagcccaaggccgcaaagtcttccaaagccgatgcctctgccgcttcgtcaagttcgcgcccacaacccctcgcgcgccagcccagccttttccagacccaggacgacttgacccctcctcacactccgaccgaagaccccgagtcgccgaacctgttcgccaacgaagatggcttccggatacaattcccccacgccgtgagctcggccgatgaccaagacctacgggcttggggcagccggtccaaccagcccaagtctcgcgccaattctcctccccccgcagccctcgccgagcac…	GT20.hmm	1.3e-158
13	43	6098	g297	g310	atggacggcgcagctcctaccgccgcccagatgggcgcactcatcatgatctgcattctccttgctccacgattcttccggcttgtggggactatgatcggaaacatggcaagatccaacatccgggaccgtccaccgcccgagtacagacagtccctcaagagctttgactgttctgtcatcatgcccatcaccaacccatccaacccagacctagagtgctgcgtccgcaccattctgcagaacaaacctttgcaccttctcgtcgttactgtcggaaccccagctcgtgatcgtgtcgaggcacgcctggcgcatctccggctcgagtttccaaatacccatatcagggtcggcgccgtggtgaggaacagcaagcgccgccagatctcccacgcc…	GT21.hmm	1.6e-09
198	44	22601	g5798	#N/A	atggcagtgctggatgactggcctctggaggatgtacgtatgcacgaagccgaagtgttgcctgcttcgtccgtatcagagctgacctgtcgtcggcagattgtttacacgagcatcgtgggggttgttctggtgatggcttgtctcgaatggttcctgtggctggcagctttcgtgtactgtcttgtcaaagtcttccagaaggcggaacactggtccatcaatgtgctttgcatcgtcgttggcgtcgcatttgttctacttcgggccatcttcctcccgatcatggtggtgacactaccactgccgagccaagtcaccaagctatggccagaggagatggtggcgtttcttcagtggttcgccttttggagcttcgctatcttgctcacggtccct…	GT21.hmm	7.2e-07
431	45	39479	g11424	g7395	atggattcttggaaaggcatcgtcgcgctcatcttcctcatcttggccggtgtcgtgtttctggtagtctgcattggattgcgctccaggaactttgcgcatccctcgggccctccagtttcttcaggcctcggcccaaacgcacctcacgtcacgataatcaggccagtcaagggtgtcgagcccaagctctacgactgcattgccgcctcgttccgccaggcatacccccaagacaagatctcgatacgcctatgtctcgaatatgacaacgatccggcgtacccgatcctccagaaggtcatcgatgactttcccacctttgacgcccgtatactgctcgagagggatgactctgtgctgcgtgaaacagtcaacatgggtcccaatcccaagatc…	GT21.hmm	1.7e-88
48	46	9461	g1418	g1506	atgaagcctcgcgacatcccgcttaccgggctcctcatcgcaacccccctactccacctcctcacagctccttacaccaaggtcgaggagtcgttcaacctgcaggcagcccacgacatcctcatctacgggaccccgacccaggacattcaccagcgcctctcggactcgtatgatcacttcaccttccccggcgccgtgccccgcacctttctcggcgctctgctcctcgccggcctgggccaacccctagtcgccctcgtcggcttccagcatgctcagctcgttgtccgcggcattcttgctgccgccaacattgctgcccttttgacttttaagaatgctctcaatagggcgtatggacctcgcgtggccggatggtggactctcttcaccgtg…	GT22.hmm	1.1e-80
85	47	12707	g2500	g6267	ctatctacaccccgacgaaaacttccaaggccccgaggtcatcgccggacagatctttagttaccctgtgcgccatacctgggaattcacgagcgagaacccgatccgaagcgtctttccactatggcccgtctacggtctcccgatgctccttctgcggtggttatggatcggtaacggaaaggatggcgagatcacccccattgtcgtcttctggaccctgcgcgtcctcatgttcttgatcagcttcgtgctcgaggactgggcgctacacgagttgatccagtcgccgaggcatcgccgcgtcgccgttctcctggtcgcctcgtcctacgtgacctggacctaccagacgcacacgttttccaactctgtggaaacattggtagtcgcgtggag…	GT22.hmm	1.3e-75
253	48	27173	g7322	g15021	atggctccaaacacggcgccgcagaggcggcagtttgtgcacccaacggcgagccatgcaaagaagaaagctcccagcgcctactcgatgcagcccatctctgccttttactggtttctcgccgccgccctcgtttccgcctggtttgcgccgattcaggattgcgatgagacgtttaactactgggagccgactcactatatttctcatggctatggtctccagacgtgggagtactcgcccgactatgcgatccggagctggctgtacattgccctgcatgcgattgtaggcaatgtgcgcagactacttcctcattcgaccaaggttggcgaattcttctttatccgctttggattggcctttgtgtgcgccctctgccagaccgtcctcttcctg…	GT22.hmm	2.5e-92
332	49	33437	g9410	g3750	atcacgctaggaatcagaggaaccgccctgtattcctgcgcgacattgtcgtcatccgcctcatcaacgcttggtggatagccacctttttccagcccgatgagttctttcagtctctcgagccggcgtggggtctggcttttggtcctcgaagcggcgcctggctgacctgggaatggcaacatcagcttcgctcctccctccatcccgccctctttgccggcgcatacctcgccgcagactttatcgccggccacgtcctccccgtgggcatcctccgagccgcgattctagtcgccgccccgaggactctccaggccgccatcgccgccctcggcgactggtacacctggcagcttgccgtgtccatctacggcgccaacagcaacgtctccttct…	GT22.hmm	5.7e-111
68	50	10646	g1813	g5528	atggccctcatggcttccctcgcgacagcatctccagccgtcaacgttggcatgaacgctgcgtttccccgtggaccatatctactcgagcttcttgagacggctgccggagaaaactcgacctcgtactttccgctccttgacaagatcgccagtggccatttcgcgccagcaagctcagacgcggagctctatgatcaattcctcgaggttttgcaacaagacggccatatcaccagccccgatgctctctcgacgttcaagctgtctctttccctgcgatccgcggcgccgcgagtcgaggcgcattaccaatactactctaccgctgttgatcctacaacaaaagaggtcgacaagtgtcaaagctgggctctggtcgacaacaaaaagtactgt…	GT24.hmm	1.2e-135
466	–	40808	g11867	g7837	atgcggccttctcacgcaaacatcggcttctggctgctatggctctgcgctctcgtctggtgctacctcaacagctacgatgacccctcgtccttcttctacgacgccgatcgcgcctttgacaggtccttttccgccgttcgcgaggcagaggttgaggagtatctgcgacgcgacgtgtaccccctcgaccacacgaacaggaccgacgcgctggtagcaggcgaggttatgtgcattggcatcccaagcatcaatcgcacgagctcggcttttcttgcgcatgctgttgggagcctcgtcgacacgctcacccccgaggaacgaagctcgatacacattgccgtcttgctcgccgacaaagacccccagacgcatttcgcctacggaaaggactgg…	GT25.hmm	0.00043
139	51	17126	g3973	g10226	atggccgacgtcgaaaaagtcgagacgactcgtcagtcagaagacgcagtcggcgaatccaaggaggtccccttcaacaccatgcccgccatcctaaacgccctcgaccaagacgagtataaaagagtcggacggagagccctcttcaagatggatattgtcatcatgccgacgctcatggtcatgtacatcctcaattacctcgacaggaacaacattgcgtcggcaaagctggcgggtatcatggaggacttgagtctcagcgacacagagtatcagagctgtgtttctatactatttgtcggctacatcatcatgcagatcccctccaacatgatgctaggcagactcaaactccccggcgtctacatctgcctcgccatggccgtctggggcata…	GT26.hmm	0.0003
469	52	40928	g11907	#N/A	atgtcgaccgcaactatcaacggcctgtctgttcgtgttcacgacaaaccgtacaaggcaatctcgcctcaacgcccagagctttcccaagcaggaagaactgtcctggtctgcggaggctctaccggcatcggtcacgccattgcccgcaattattgcatcgcgagcgcatcggctgtgattcttgttggtcgtcgtgctgatgttcttcatgatgcagtcgacaagctcaatgagacatacccagacactgccgttactggccgcgtgtgtgatgtacacatgaggacccaagtacagaagctatgggatgaccttgagcaagaaaatgtctccgttgacgttctcgtgcttaatgccgtcggaattccagccatgcagccgattttggaccaaggg…	GT26.hmm	0.00033
125	53	16097	g3630	g9136	atggccgcgccgaattgtcgtccgtctagggatttagaaaaccccgagtttatggattcagactcggatatcactggccgattctgcctggtcacggtcggcgccaccgtctccttcagaaaattgacggaaaccgccctccaaccggcgttctggaagtaccttgcgtctcagggtttcaccgagctgcgcatccagtgcggacctgatgttgcttgggcaagcaaggagttggcgtcccgaaaggatgaagttccccggggtctcagtatcgaagtgtttggcatgagaaaaaatctcatgaaagaggagatgacactatgcaaggccgtggacgggaagcggcaacttggacttgtcgtctcacacacgggaactgggactatcctcgacgcatgg…	GT28.hmm	2.3e-11
148	54	17762	g4185	g10455	atgagttccgaaggcgagcagcagactcgcgacatcaagaaccaccttctctttgagattgctacagaggtagctcatcgagttggtggtatctactctgtcatcaagtccaaggcccccgtcacaacagctgaatatggcgagcgatacaccctcatcggtcctctcaaccaccaatcggctgctgtcgaggtggaagagatggagcccaccaacccagagattgccgccacgatgcagtccatgaaggaccgaggaatcggcatcatctacggccgctggttgattgagggcgcgcctagggttatcctcatcgacaccaagacggcctatggccgactgaatgagtggaagacggatctgtgggagctggccagcatcccttcgccacccaacgac…	GT3.hmm	0
112	55	14744	g3179	g8657	atgcttaacctctggacccccgcaggcccgatcggcacccggcggatgatgctcaacaagcgcttcagtcgcatggccatctttggcttgtgctccgtcgtcctcatgatcctcgtcttctggagccgcatccacggcagctacggcgtctccgagtactactccttctccacggcgagctccttcttccccgtctccctcgaccccgccgcaaagacgaccgacgagctgtgcgccagcttccccaggcacctcctccagaccatccagcccgtcctcaagatgggccacgccgacaccaaggacaggatcgacgcccagttcgacagcgtcagcgcctgcttcggaaaggacgagctgctcgtctactcggacctcgacgaggaggtgcgaggccac…	GT31.hmm	7.3e-10
126	56	16121	g3638	#N/A	atgggcctcaaactcggctcctcatggagcacccctcggggttggaggatgatttccgtcaccctcttcgctctgacactgctgctcgtggtgcccctccatcagctgagcagcgactcccccggcgtctacaaccaagtgtccaaatacctcaagcacgaaggcaccgtatacgatgtcgaagacggctttatcgcgaacctcaacgagaccgagaccgaacaggtggttggcggcaagccgaacccgaacggaaacgagggcggatctttcggtcaacaacccggcggtgcgcatcaaggtcaggccatcggcgaggatggcaaggaggcccagaacagcgacggcaagcccgccgagggccagcgcgtacagggcgagcatgcgaccggcgatcac…	GT31.hmm	9.3e-06
64	57	10409	g1734	g5444	atggagtccgagtttcaaatccccaagtcggctaccggcctccgccagatctccccccaccttctcgacctgagatccgacaaggacatcctcgcccagcttcaatccttccagcccgtcacctcggaaaagaacgtctgggccttttggggcaagggcatccatagcatgtacccaagctatcgctgcaccgtcttcaattgggtgcgacgcctcggaccttcgtggactgtgcgcatcgtggaccttgttgatgattcaccaaacaacatctacaactacgcgtcggaggattggtttcccgagtgttttgtcaacaagaccatggatggtagacacgcccctcagcatgccgctgacttggcgcgtttgcctctgttgtttgagcacggcggtgtc…	GT32.hmm	5.3e-09
195	58	22061	g5618	g12733	atgcaactctgcctcgaccgccgcgccggctaccagaagctcgaagaccaagagcgtcagacagaccctgaatatcccgagcagcgtctaaaaagatcttccagaccagggcgtacagcaatatgtctcttcctagccgacctagcactcttttgtctcctgctctactccctccgagacctcttctccctgctccgccacaacaaagaaatgtttactccccacaccgtatctcccaccggtcaaccggggcgtgctcgtccaccgaggcagataccgcggatccttcaccagacgtgcaagaacgagacgatacctgagatgtgggctgactcgcaaaagagctgcctcaaagcctactcgaatttcgagtacaagctttggacggataaactagct…	GT32.hmm	3.9e-22
206	59	23054	g5949	g13076	atgcacaagactctgcgtaggggcttgcacaagaccctctttctggtgccggcatttctcatcgccatcgtcttcctccatctcgtcagctactccaacagcaatgcttggcccgagtctccgccgacggcagccaagacggtcaccgagtgccaagtcaccccccgcgactcggcgaaccagacacactaccaatcagcactcatcattccgaatgtcattcaccagatctggaagactgctgacgtcgattcgtaccccgctgaagcttcgcacgagggttggaaggatgcgtttgagcccttgaattacacggtcaagctgtggacggaaggcgatgtcgtcgcgcttatcaagaccagatactcttggctctggtcgacctacgagagctatcca…	GT32.hmm	1.4e-13
237	60	25025	g6606	g13972	atggcaagtggccctcgacgcaacctcccaaccagcctccgcatccccccctcgaccgtcgagtggaccgtcgccaagaagcacgacgccgagatcgaaaagatgggctcccctctgggctcgccgaccctggcagcctcgacggcaaagtttaggaacaaggtgcccgcccagatgcagaggtgtctgccgctgtacatgggatgcgtctgcctgctcctcatcatcctcaactttgacgtcttttacgccatcccgagccccctcgatctcatctggccagaggctgagcacgtcgcgccgccgagccgtggcagttcgttcccgcaaaagatctggcagacgtggaagttggatcccctcaactttgaggaccgcgatctagtcacgtcacggacg…	GT32.hmm	6.6e-18
239	61	25574	g6791	g14317	atgatcaactctcgccgcgccatcgtggctgcggcctttatcctcaccgtcttcttcctgctctcgcgatcgcaccagtcgacacccagcgtccctgccgccaaagatgctgccgcagttgacaccagctccaaggctgctgctcctgcctcgaaccctgaccccgtgtcaccaccccccgagaaacccaaggagatggaggtcaaggagcgtcgcacgcgtcctcgcattgacatgtctggcatgtcgacatacgaaaagctcgcctacgcatacccctacgatgtcgagaccaagtttccggcctacatctggcagacgtggaagcagagtcctgagcaggccgatttccagttcaaggaccagcatgcgtcttggaccgacgagcacccaggcttt…	GT32.hmm	1.7e-19
378	62	35654	g10149	g4516	atgaaagccacttcgccaaaccgcgcccggtcggccagcccttctgccgcacccctcatcgccaaccccgaccacgacgatgcctacgacgaggagcgcctcgattggggaggatctgtaggaaagtctgtcggcggctcagtctctcgttggtctgcatggcccagaaagatcctgcgcctgcccagatccaggagatacgccgccctcctcctgctcgtcgacgttatcatcgtcagcctcgtcgtcctcctcttcgaacccctcatcaccctcctcgtccgaaacgaggagctgtttggcgcccgcctcaccttccccctccacgacgccatcccctcggctgctgccaaggccacagagcacccgcagacgatacctcgcatcttccaccagacc…	GT32.hmm	8e-22
482	63	41837	g12210	g8187	gcctttacgccatccccgacgatcaactagatctcaggtccgacaccgaggttgatgacaccatcaaaagcctccagccagttacttcgaccaaaaacgtctggttcttctggaactctggatacgagacgttgtatccgtacgccaagcgcaacgtccgcgcctggcatcgacgtctttcacacaaaggatggaccatccgcgttgttgacctggatccaaagtccaacggttacatcggcaactggatcgatctggaggacccgactgttgtgcccgaggccttcaagaatggcactctagacggcgagtttgccaagcagcactactccgaccttgtccgatttccgttgctgctacgatacggcggcgtctacacggatgttgggttcatgcaga…	GT32.hmm	3.3e-08
483	64	41858	g12217	g8193	atggcaacctactccatccccaaagagttcacatccgaactcgagttcgtcgacaaaccggacacccgctccaccgaggacatcctcgccgagctcaagcagtataagcctgtcaactcggagaagaacatctgggctttctggcatgctggtcttgacgccatgcctacatggtgtcaacgcaatgtcgtcgactgggtccgcatctgtggcccttcatggactgtccgtgtccttgacattgtgcccgactcaccaaaccacgcgctcaagttcgccagccaagacttgctgcccgaggcttttctgaaaggtaccatggacggaccctacgtcggtccgcattctatggactttctcagaggggccctgctagttgggcatggcggcgtggcaatt…	GT32.hmm	4.7e-05
242	65	25766	g6853	g14383	atgtcagccgctttcgttgtttccgtcatcgccggcagcctcagctgtatcctcctggtatggctcctgagcgggcttgccaaactcatcccgacccgctaccgtccagctgagaatcctgagaacgagcacatccagatcctcgtcgtcggcgatgttggccgcagtcctcgcatgcagtatcatgcattgagcgttgccaagcatgggcgaaatgtcgatattgtcggctacaaagagacggcgagacatcccgatctcattggcaacccccgagtcaccatgtatcccctcccaccgcaacccgaggtgctccaatgggggactctgccattctttctcaaccttcctctgaaagtcatgtggcagtttgggggcatgttccacactctcatgtat…	GT33.hmm	3.7e-136
82	66	12593	g2462	g6225	atgaccctttcgcgcagcccttcacccgttcccggtggtggctggtcaagtccaggcttgaccctgaacagcggaagatcgagccctgcaaacgtgagcgcaggccctgttatgtgggagtccgccaagatgaagcactacaaccccagcgcatacccgtccttttcgacccagaacaagggcttcttctccagacacatccgccgactatcgagcacccttccgcgattcaacacacgccaatattcagacaaggagaagctcggtcgaggtcggcgatggatacaaagggtgcctctggttggtaggatacggtcgatctttgggcgcatgggaaggaagctcaagatggttctgctgctcatgctggtgctgatcctctgctacaccatcttctac…	GT34.hmm	3.5e-81
204	67	22970	g5921	g13045	atgttcggtcaagtgcgtacaaatcggtcgacggccttgatggccgccaccatcatcttcctcgtggcttttgtcggcctggcctacagacacctggataagtgggagcctcccgccgatgtcaccgatgccgaagaacccgtcgtcgaggagcctcacggcgccttctccaagcccgatcgcccttccaacgcttccaccgagctgggcgactactacctcaagtacatcatgaggccctcggtcgaccctactaccccctcgtactcggcctttggcgcgttccccttcgagctgcccgccgaccccaagtggaccgagaacgtcggcgaggatctctgcatcattgatctcgacaaccgacccttcaacgagcccggccagatcttctcccccgat…	GT34.hmm	1e-07
267	68	28448	g7747	g1913	atgcactttgcatacccccctcgcaagagctccgaccctccacctttccgaccgagagcgacacaactgccattgtttctgcgaagagcccgtccgcggactctggtgctgattctcttgggtgcgcttgctttcctctggcttcttttttcgcggggagagacaccataccgcgagcatgtcccatcagggaaccctccagtcgtgatcttgacggtcctcgacaatcggcaatacagctcggcctacctcaggtcgatccgaaacaaccgcgagcagtatgcggcgagacacggatacgaggccatggtcgtaaaggcgacagactataacacgggcaagtcccctcgatcatgggccaagatcatggcgatgcgccatgcgatgtcgctgtacccc…	GT34.hmm	3.1e-71
243	69	25826	g6873	g14403	atggcctccgaacagcagcgattgcccacccgtgagaggcgcccctccacaagtgcccccatcgtcgacatccagggtgctgtcggccccgcaggcatctctcgccccaagcacacccgaactgcaacgggttttggccccggagagatcaagagctttgaggcttcgatccccgaaccccagcgcgacgcatggaagcgcaaccagtcgcgtggattcactggcaaagatggcttcgagcaggaggttgttcgccatgtcgagaccactcttgcccgctccatgttcaactgtgatgaacacgccgcctactccgccaccagtctggctttccgcgaccgtctcatccttgaatggaacaggacccagcagcgccaaacataccgcgactccaagcgt…	GT35.hmm	1.3e-279
39	70	8561	g1118	g1188	atggctcgcagctccacgccgcagggcagcctgcgacagaggggcgctgcgcccaagaaggcctctgacgagtccttcagccccgacactgagcttgacaagctcgcaaaggccagcgcccagcgtggcgccaagggcgagggcgagtacaagattggcctcgctgtcatcaccatcctggctttcgtcactcgattctggggtatcagccacccgaacgaggtcgtctttgacgaggtgcactttggaaagtttgcttcctactacctcgagcgaacctacttctttgatgtccaccctcccttcggcaagctcctgttcgcctttatgggctggctggtcggttacgatggccactttcacttcgagaacattggcgactcctacattgccaacaag…	GT39.hmm	2e-71
279	71	29687	g8160	g2383	atggctgccgacaaggccgccgtcgcctcgggcgctgacttgggcgatggcctgagacagcgtcccgtcgctgcgtcgcaagctggcctcaagcccccgactcctcagcccgaggataacaagaagcttgccaagaaggggccgtctttcctcgaggtcctcgacgagtgggagttcgtcatcgccccgctgatcttcacggctctcgctatctttacccgactatacaagattggtatcagcaacattgtcacctgggatgaggctcactttggcaagttcggaagctactatatcaagcatgagtactacttcgacgtccaccctcccctgggcaagatgctcgttggcctctctggagttcttgctggatacaacggttccttcgagttcaagtct…	GT39.hmm	8e-75
389	72	36407	g10400	g4768	atggctcgctcccggggcaagagtccccagcctctggccaagggtcaacagcccgccgccgagaaacaacagcctgctccggtcccccagcagcagcagcagcagcaacagcctgttgccgcctccaagtccaagaagaacggcaacaaggccaagaagacgacctcgtacaagtcggaaggtgtcgaggacaacgatgtcttcctcctccccgtatctgactactggattgtcctcggcctcatggtcgtggccaccgttgtccgcgtcttcaggatctatcagcccactagtgttgtctttgatgaggtccactttggcggctttgctaccaagtacattaagggaaagttctttatggatgttcaccctcctctggctaagatgctcattgccctc…	GT39.hmm	5.5e-71
28	73	7175	g656	g703	atgacacgccgcacatacaacatcgccatggtcagcgacttcttcttcccccagcccggaggcatcgagtcgcacatctaccagctcgccacaaagcttgtcgaccgcggccacaaggtcatcgtcatcacccacgcctacgacgaccgcaagggcgtccgctacctcaccaacggcgtcaaggtctaccacgtgccctttctcgagatctaccgccacgccacctttcccaccgtcttctccttctttcccatctttaggaatatctgcatccgcgagcgcatcgagattgtccatggccatggaagtctgagcagtctctgccacgaggccatccttcacgcccgcaccatgggcttgcgcaccgcttttactgatcactcgctgtttggctttgcc…	GT4.hmm	3.7e-35
115	74	14954	g3249	g8727	atgtccgacgactcgtttgcggcgcccgtggacagcccgcctcccgaccaacccgagaagatgtcgactttcccggccgtcgtgaccttggtcctcttgatagctatacctctgctgggaaatctactacgaagcttcctcggatggacactacggaagcggacagagggtcggcgtgcccatctcgtggcgctcatgacggaggaggacaaggcagcccgtgcaagcgacccccaaggcagctccgaaaccaagctcgtattcgacgtcgacgatgacctcaagattacactggacgcacagaagagctgggacggtgttgttggcttctttcatcctttctgcaatgccggaggcggcggggagcgagtcctgtgggctgcgatacgggcaacacag…	GT4.hmm	4.1e-23
262	75	28145	g7646	g1807	atggctccttccatccttagagtcagtaacagagaaggcagcatcctcagttggcaagtcgagacatcgtcaaaacctttctatcatctgacacacggacgcgccatccaccgcatcctcagcaagtgccacttgctacacctgctcctgctctccatctctcatccccagagacccaatctctcttctccccggcccctcgatccatatcccagggttaatttacctgagcatccggttcaagcaatcctcgtctttctattcatacgacctgtcgtccaaacgctggccaacgtgaccgtctactgcaagcattgctcaggcaccgtccaagctcctcccgtctccggcacgccacccgtctcctcaccttggaacatcatcgcctgctcacctcgt…	GT4.hmm	7.2e-31
284	76	30086	g8293	g2516	atggctcccggccaaaagaaggcaatcgtcttcttccatcctgacctcggcatcggcggcgccgagcgtctcgtcgtcgacgccgccgtcggtctacaggagcgaggccatcgcgtcgccatctttaccaaccactgcgatccaaaacactgctttgaagagtgtcgcgatgggaccctcgacgttcgtgtccgcggcaactggctcatcccaatgtccatcctctcccgcctcaccatcctctgcgccatcctccgccatgtccacctcatcctccaaatcaccctatcaggcgaactccgcgagctgcgtccccaaactttcatcgtcgaccagctctccgccggccttcctctgcttcgctacctagacccaaaagtccccatcctcttctactgc…	GT4.hmm	2.9e-39
316	77	32132	g8975	g3269	atgttcgccaaagcgcctctgcttctaccccagccgcgctatcccagccatgacctctccaagtttccagatgccctcagagggaagcgcatccttctctgcaccgagtcgttcggtccagtcaatggcgtcagtcgcaccactctgatgctcgtaaaccacctacgggctcacggcgctcaagttgcagtggttgcgccccataaccatacacagcacaacacctttacgccccctccgtcaccatccatgtctcctgcggacaagcaacctgaagtgcgggttactggataccctcttcccttcaacccagagctttctatcgtctatccagtgcgcaactcgacactctacaacaagacgtttggcgacgactctcctcccgatctgatctacttg…	GT4.hmm	3.3e-38
553	78	45047	g13280	g10165	atggcctccttctttcaacctgggctggacgacccagcccgccaagagtgccccgagtcgacctttgaagtctactgcaacagcctactgccgtcacacttgcggttcaacaacctctaccagctagtggggttggtgctgggcggagtctcgattgtggtccccatcactctgtatctgatataccggttgcttcagcgtcgtacccttccgtccgccaagggacccgtaaaagcaccgctgccaagaccaacatcaaatcaacagccgtcaagtcgggaacctactggtgatggaagtcgggcacctactcgcgatggagagggcctcttctcccatcagaggactggcagttggcttacatcccggccccagtcaagcagagggtctggggcacct…	GT4.hmm	1.8e-19
70	79	10676	g1823	g5538	atgtcgggatacccaggcggtggtcaccacgaccagtatgacgacggctacggccgtcagggtcagcagggaggaaaccagcagcaaggtggaaacactgactcctactaccaagacgatcagtattatgaccagggctacgacaaccgcggtcacaatgaaggatactatgacgaatctggctactacaacgccgatcccaacaacccctatcaccaagatggcggctactacgacggccacgaccagtaccaggacgactactatggcggcaacggtcaaggcggatactatgaccaggactacgaccggggctacaacggccagaatggtcgccaaggctctgaggaggattccgagacgtttagcgacttcaccatgaggtccgacatggcgcgc…	GT48.hmm	0
534	80	44135	g12976	g9856	atgtctggaccctcacacgcatatgataatccgtacgaggagcattacaacgatcattacgaccgacgagacggtgctgaccgtttcgaccaagacacctcttatgtacaagagggatattatccttacgattccacatctagtcatgatttccatgatcgttttgaaactctcggcaatcgtgcgtaccgtgagacgtctgctcgttatggcgactatgattcgggctcttattattggcaagacggggaaacccactatcatgccggtgatgaggacgacgggtggaacgatgactatggatcaagagacgacacgggccaatactcagcaacatcatccgaagtcttctctggcgctgatgactcggccgcatacaaccgagaagatatcgaccat…	GT48.hmm	4.6e-303
12	81	6062	g285	g298	atgccctccataactcccctcctccgcacaacccccctcttcctcattgccctcctcctccgcctcgtcctcctcctctacggcctctaccaggacgcccactcggccctcaagtacacagacatcgactacctcgtcttcaccgacgcctcccgcttcctcgcctccgggtcaagcccctacgaccgcgacacctaccgctacacgcccctcctcgcctggctgctcctccccaccgtccgcttttccgcctttggcaagctcgtctttgccaccgctgacctgctggccggatggctcatgctgcgcgccctgaggcggaggggcatggatgaggccacggctggcggtttcgccgccctgtggctctggaaccccatggtggccactatcagcact…	GT50.hmm	2.3e-98
22	82	6680	g491	g522	atgccgaaaagcaccgccttgggcgcaaatggaacgggtctagcgccaaatcaacggctcccaattggccaccccctgctcaccgcccggggccgtgctccagcgcatctcagggcctccagcgcctgtccagcggctcttccagcggcggcccctcttccgcccggtggaggtggcccgccaagcctcaacccgccaagtggcctccaaacgatcgcgataccaccacctcggcgcgatcgatccctccccgactctattggccttccgagcaatgcaatgtccggcatcatgacattgcgaggcaaagccagcgtctacgccggcgccgctctgctccggctcgccctcttcctcgcctttcccggcctccccgaccttctaaccagccgtgtcgag…	GT50.hmm	1.5e-05
466	83	40808	g11867	g7837	atgcggccttctcacgcaaacatcggcttctggctgctatggctctgcgctctcgtctggtgctacctcaacagctacgatgacccctcgtccttcttctacgacgccgatcgcgcctttgacaggtccttttccgccgttcgcgaggcagaggttgaggagtatctgcgacgcgacgtgtaccccctcgaccacacgaacaggaccgacgcgctggtagcaggcgaggttatgtgcattggcatcccaagcatcaatcgcacgagctcggcttttcttgcgcatgctgttgggagcctcgtcgacacgctcacccccgaggaacgaagctcgatacacattgccgtcttgctcgccgacaaagacccccagacgcatttcgcctacggaaaggactgg…	GT54.hmm	6.3e-13
224	84	24227	g6340	g13689	atgaccgagtcttacccgacactgacgcagacggcgctggtggctgctgcattcaagattctcttgttcccagcatacaaatccaccgactttgaagttcaccgcaattggctcgccatcacagagagcctccccctggacaagtggtactttgaaaagacgtcggagtggaccctcgactacccgcccttctttgcctatttcgaatatgtcctcgcccacgtcgcccgcctcgtcgaccccctcatggtcaaggtctacaacctcgactacgacagctggcagacggtctacttccagcgcgccaccgtcataatcaccgagctcgtcctcgtctgggccctccagtgcttcgtcgacgcgacacctctcaagtcgcgccgcgccgcccacgtcgcc…	GT57.hmm	2.7e-165
334	85	33662	g9485	g3833	atggctggcccttctccgtcaccgcacaagcctcgtcgcaggaccaagaagaatggcggcggcggcgacaggccctcgcgcacagaggccctggtgagggcgcctgcgtttcccctcgccgcgttcctctggccggcgcgcacttcttcgtcgcattgggaggtgttgcccgtggtactcatggtggttggtctgtttagatgggctgctgggttatggggatactctgagtccctcgcaggccaccacaagccgcccatgtttggagactacgaagcgcaacggcactggatggaggtgacgacgcagctccccatctcgcagtggtatttccacgaccttcagtggtgggggctcgactatcctcccctgacggcctaccacagctgggccatgggc…	GT57.hmm	1.8e-88
334	–	33662	g9485	g3833	atggctggcccttctccgtcaccgcacaagcctcgtcgcaggaccaagaagaatggcggcggcggcgacaggccctcgcgcacagaggccctggtgagggcgcctgcgtttcccctcgccgcgttcctctggccggcgcgcacttcttcgtcgcattgggaggtgttgcccgtggtactcatggtggttggtctgtttagatgggctgctgggttatggggatactctgagtccctcgcaggccaccacaagccgcccatgtttggagactacgaagcgcaacggcactggatggaggtgacgacgcagctccccatctcgcagtggtatttccacgaccttcagtggtgggggctcgactatcctcccctgacggcctaccacagctgggccatgggc…	GT57.hmm	6.8e-53
254	86	27332	g7375	g15078	atgccagagcccgcgcctggcatcctcaccaggaccacccgcttcgtcctcgacgtcgccaacggcagacatgtcctctccaagtttgtgcccgtcgcgctgtggctcgccgacgcggtgctctgcggtctgatcatctggaagatcccatacaccgagatcgattgggtggcgtacatggagcaggtgtcgcaatttgtgtcgggcgagcgagactacacaaagatggagggcggcaccggtcctctcgtctacccggccgcccacgtctatacttatacggcgctgtactacatcacggacgagggcaagaacatctttttggcgcagcagatctttggcgtcttgtacatggcgacgctggcgctggtcatgctctgctactggaaggccaaggca…	GT58.hmm	4.7e-109
256	87	27380	g7391	g15095	atggagcagagcctctcattctggacagcctcaagcggcctcgttgtcctccctctcattttctggctccttcaaaagcccagggcgtcatattccggtctatttccagttttccttgctgctctgtgtttctgctggctgtacctcgtctctgtcgtcgttccagagccgtacctggacgaggtttttcatatccctcaggcgcaaaggtattgcgagggcaagtttcgcgaatgggacgacaaaatcactacgcccccaggactctatcttgtttctctcttgatccctggagtagtgagtccagatggatctctcgcgggctgcatctgtgattcaataagcctccgggccgcgaatgccgtcgcgttgatgatactggcgtatctggctctgcaa…	GT59.hmm	9.1e-137
80	88	12464	g2419	g6181	atggctcgccccttggggtcagtccgcctcaagaaggggaacccgtcgaccctcgtcctcggcgtcgtcctctgcatcttcattatcgtcttcctcgtctcgccctcgggcaagtccgtcacagcccgccgattcgaatcggtaaccgcagaacatcatctgtcgcctcctacgtcgccgtaccgaaagtcaaaatcgcgatctggcgtccccctcaagccaccaccggtcgcgcattacaaccttaacaatgtcaccattaccacttcgcccatcgagaaccgcgagaacgtcctgatcctcacccccatggcccgcttctaccccgagtactgggagaacctgctgaggctgagctacccccacgagctcatcaccctgggcttcatcctccccaag…	GT62.hmm	3.3e-105
133	89	16772	g3855	g9374	atgcttctcccacacggcgggttcaactggaaggccgcaaaggcccagatgcccccgagcagagtcctgcgttccaacctgacacggtcgcgcctgttgctcctcatcggtgtaactggcatcatagtactactataccgcagtattcgagcaacacccccaggtccgcaagatgttcgctgctggggcccgaacaagtcccccatggagatgacgccgaacgaacatgccgtctggaatgctcacatgcagacgcccgtcatcttcaaccaccataagccgctcaaggtcgaatccccctcgatccagcacatcgacctgaaccccataaagtcgagccaccaggcgctcatcaggaacgagcggatactgatcctgacacccctgaaggacgccgcc…	GT62.hmm	2.4e-106
321	90	32321	g9038	g3336	atgatgccccggcaccacgccgccgccttttccaacggctacccgcgcggcaacacctttgacatctctccacacaagttccaaccgcgaacattgacgcccgcccaacgccgccgcaagaagcttctcgttcgactcgccgtcgtcggcctcattctgttcgtctttagcctgtggctatggccgtctagctctgtcgcctctctcgtctcctttggccttctctcgaccagcggcactcctgagctcgagacggtccgatactatgacttgaccacagtccagggcaccgcccgtgggtgggagcgtgaggagcgcattcttctgtgtgtgccgctccgagatgccgagccgcatcttgccatgttcttctctcaccttcgcaactttacctatcct…	GT62.hmm	4.6e-124
268	91	28469	g7754	#N/A	atgttgaagccgcaagagaaaaccacggaaccgttgaggtccagagtcgaaacggcttggagaaactttaccttcaagacggaagtggcttcgagacctctaagagtgcagattgacaagaggacccaatgggcaaggactcatgtcccgctggtcgtcaagtctcgggcgtttcagcgggcggccactctcacggccacctttatcatcgccgtcgccttcatcgtcgtcaccattcgactctcaaatgcgagcgctctcatccctcaagtcattggcaaggtggtgcccacgtgctccagtatcgactacacggggacgtcggaggtttgggaaaagtcacggaaaaagtaccaacatctccgggatgacgagttcaccatcgctatgcagacgtat…	GT64.hmm	1.7e-43
574	92	46061	g13618	g11274	atgaaggccgcatctcttcagagctcgctcatgtggttctcccgcaagaccacggcctttatcgccgcggccgtcttttgcgtcgtcttttcgctggccatgctgcaccagtacagcgagagcctgcctcagatcacctggaggccggctccggcgccgcaggggggcagttgggctgttgacctggacacgcccgtctgcgacgaagccaagggcatcgtgtctgaggatctctgggaggagtcgaggagaaagtacgcgcatctccgggacgacaagtttaccctggtcatctcgacgtacaagcgaccggacagcctcaacgcgaccctcaacatcgtcttggccgagccggtcccagagctccacgaggtcgtcgtcgtctggaacgaggtcaac…	GT64.hmm	5.1e-46
32	93	7964	g919	g972	atggcgtctcccacccaggatgcgctctccgcggtcacgggcaaagacacgaggactctgctgagggtcattatccttcttctcatcgccggcgctgccatctccagccgtcttttctctgtgattctcgacccgtggttcaacttccgagcgacgaaatacctagtcgccaatggattctacaagttctgggactggttcgacgaccggacatggtatcctctcgggcgggttaccggaggcaccctctatcctggtctgatggtgacgagcggcgtcatctaccacgccctccgctacctgaccgtccccgtcgacattcgcaacatctgcgttcttctcgcccctgccttctcgggcctgactgcctacgcgtcctacctcctcaccaatgagatg…	GT66.hmm	2.4e-185
40	94	8564	g1119	g1189	atgatctcgcatgggaaccgcctctacctgcgtcgcctcctccgctcccgaacgcccaagatcctcttcgtcctcctcgccgtcatcagcatcctcgacgccctccgcatccaccgcaacatcctcgatgccgaccggacgcccacccccaagctctcgcagcccgccgagcgcatctacattgcgagcatgcactttaacaacgaggacattctcaagaagcactggaacaatgccgtgattgagctcgcaaagacgctgcaccccgaaaacgtctttgtcagcgtcttcgagagcggcagctgggataacagcaaggcagagctgcgcaagctggacggcgagctggaccgcctgggcgtgccgcaccgcgtcgaggtgtcggatgtgacgcacgag…	GT69.hmm	2.3e-83
113	95	14750	g3181	g8660	atgtattccaagttcacgattgcaacattcgccttgtcttttttggttgttgttgtcggctatttcggtgccacctcttggaatgaagccgtctttttaaccaaaaatgcctgggaggacatggcccgtcgctaccatgcgtccagctggcctgaggactcgaccaatgctgccacccaccagcctagtcactcaactcgggagtatgtgaatgcgatcttggggcttgagcaggctaccgtgccacggctcaagtgcccagccccggatgctgagcgatacaagcctatccaggtcgacacctcagccgaacccggcatcgactacatcttcgccgtggcagcagtgaacgacctggaccaactggccacgatcctcggctccatcgtcgaggccatc…	GT69.hmm	1e-36
168	96	19484	g4759	g11545	atgttgtggcggttcccaggccgctgtgttccccccttccggcccgtcgccttgcgatatctctcagtgtggcgattaatcctccttgcctttattgcctgggccgtctttgatgtcctactcgtccatcatcgcctctccctcgccgatcaagcttatcaggcgcaaactaaacccaagacccccgtccgagtgtacattgcgagtctgcactggaacaacgaacgcatcctgcgcgactcttggaaccaggctgtcctggatctagtattgactctcggccccagcaatgtgtttgtgagcgtgtatgagagtggtagctgggatggcaccaaggacgccctcggcgaacttgaccttgctctagatgccatgggagtttcgcgcaacatcacgctg…	GT69.hmm	1.2e-80
207	97	23066	g5953	g13080	atgcatcgcaagtttctgctggtgctggtcctgccggccttttgcttcctgctgatcgccacattcctctacctcggccgcgatcatttaacccgcctctctaatttataccttcccatctccaatcatccatcttcgcaatcgacgacagctcccccggccgcgactgtcgcgatcacgacgaccaaggcgcttcctcagctaacaagcacttctacgacgatagcgactcctgagcctacctcggcttcatcgacaagcatccccacgccatccgcgacggcctcttcggggccttccatcgcaaatggtaaagacccgtcaatcagtccaacaggacagcgtttctcaccatctttaggaaaaatcctttccgccgatggcatctccacctacata…	GT69.hmm	2.5e-69
325	98	32666	g9153	g3455	atgcgtcaaaaggccgtcctgctgctcataccggccttgtgcttcttgctgatcgccacgagcctgtatcttggccgtgagcacctcacaaggctctcgaatctatatctgcctcttcagcactctgcagactcggctgagcccacaacttacgagttaacctcgtcttcgttctcctcaacaacgacgacaaggccatattatttctcggttatacccgaccccgtctcaacatcgactacgaccgtcgcatcttcatcttcaatctcccccacttcaactaccatctcaactcgcgcaccgaccatagccactcccaccccaggttccaaccacacaatctcgacacctgtctcgacctcttccaccgccccgacaccgttcatcgcagatggaacc…	GT69.hmm	9.4e-72
7	99	5717	g170	g180	atcacggcagctgttgcattcatttggctctttgtcgtcctcgtctactgctatcgagacttgtcattctcgacaccttctactgctgataccagttcgagtcgacccagcagcacacccaaccgacccagcgcaccgggaccgcagaacttggagccaattaagctgggcgcgcagtactttctcgactatccgctgaagcaaccgtacaaggacatctttggagagctgggccagcgcgcgcagtttctacggatatggatcgagcagctggagggagcggatgagagctccgaacaaagggatgaggcagtggaactcgttgaacgactcgccagatcactgtttccgtacttgaggcagcaggagggtgtttctcctcctctggcagagattcaa…	GT71.hmm	3e-45
428	100	39374	g11389	g7358	atgatactctcactggaggagagcaagagcgccgcatgggctcacgttctcgcctctcgacgacatctcatcaaaataaccgccctcctcatcgccgccatctttgcgctgtctctctggatcttttcgtcagatctgtcatatacataccagagaatcacaagaccgaaactcacccccgacacctcgagttctagttccagtgccaccaatgcgtcaacggcgacaactacctttgacgcacaaacgccacagtttaccggcccaacgtctcaggtcgccgacttctggggccgcctgtccgacgagctctacaaggccgagcccataggcgatgagatcgtgtcgccgaggcctctcgacccggagcagtttacccccctgggccccaaaggcgag…	GT71.hmm	1.4e-65
468	101	40826	g11873	g7843	atgggcctcgggcatcgctttcgagatccgcgacgtattctcgtccgtctcggcatctttgttctcttttctatcgttttgctgcttgtcgcttgcagaggctggccctcggagtggatgcgcgctgattggtcgcatcagtcacaggctgagctcgccaacatcacggctacggctagggagtatgcggatcatccgatcaaggcaccatacaaagatcagttctgggaggttggccagaggtcgagacaactgagcaaatggatatctcagtctgacaagctgggctcaaagttccaggtcggaaaggagctgctcgcctccactgagatgacagcccagaagctcttccctttccttcaaagaccagcgcgcaaccccggttcatcaacgccatta…	GT71.hmm	1.6e-56
395	102	36980	g10591	g4973	atgagcagcagcagcaacaacagcctcctcaatcatgcctcccacccaatcttcaccttaaccgccttgttcaccggctggaaagccctcctcctctccatcgccgtcggcgcgtccatcggcccagactacgacacgtcaacctctctctttttcgaggccgtacacgaccatcaacccgcgtctacatccctcgccgcgcgtctaacgagatgggacgctctctacttcatgcacgatgcacacgttggaaaggtgtatgagcaggaatgggcgtttggcgttggtcttcctgccgtggtacgcgctgtaggcgttgatgtcctagagcccaccatcgccatcgtcatctctcacgtctcgcatctcggagcagtacttgccctgtatcaactcaca…	GT76.hmm	6.4e-93
611	103	48029	g14274	g13427	atgaagatgatgatggatgaggtgttcctcagccggctcaatcggcggaaaggcgtattcatcggcctgggtctgctggttctttttgccttggcgattcacatgtggggtttctactttgccgaagccatcgacgctttaccaacattcaaggaccaggaaacaccagagccaccgtctcagcagcagacacccaatgcccccatggacatgtcaagcttgatgcacgagctgtggaagccgttcctgcacgacctgaacgagaacaagtttgtctccaaggagggctacaactacgagatcgcgaatgattcctaccgctggaacaaaccgctcggcaagaagctgctcatcctcgatgtcgacacgcgtattgacgagggcccgggtgccatgatg…	GT77.hmm	1.3e-08
204	–	22970	g5921	g13045	atgttcggtcaagtgcgtacaaatcggtcgacggccttgatggccgccaccatcatcttcctcgtggcttttgtcggcctggcctacagacacctggataagtgggagcctcccgccgatgtcaccgatgccgaagaacccgtcgtcgaggagcctcacggcgccttctccaagcccgatcgcccttccaacgcttccaccgagctgggcgactactacctcaagtacatcatgaggccctcggtcgaccctactaccccctcgtactcggcctttggcgcgttccccttcgagctgcccgccgaccccaagtggaccgagaacgtcggcgaggatctctgcatcattgatctcgacaaccgacccttcaacgagcccggccagatcttctcccccgat…	GT77.hmm	9.9e-05
107	104	14585	g3126	g8604	atgatcgtcgagccaacaataccccgactgacggcatgcctcaggacatcgaagcgctaccgctggacagctgccttttttgtactcttcgtcatatctgtctttcttctgttccaaaaccaggactccctttccccaggcatctcgccgctgccggtcagcgccgaggtggattggtcgcgcttcgcatatacacaatatgtgaccgacggcgaatacctttgcaactctgtcatgttcttcgagtcgttgcatcgcctttccagcaaggcggaccgtgtcatgatgtttccttccaagatgctcgaacccgaatacaacgaatcaagcgacgccctcctgttgcgcaaagctcgcgacgattataatgtcaagctcgttccaatcactatccagcat…	GT8.hmm	1.5e-24
109	105	14660	g3151	g8629	atgtcgcgtctgctcaggctcctgccgagcttcatcttcgtttccatctttttcttgtttctgctcaacctcttcgaatacgactacccggacgtgcctctgccggaaacatggagagatcacagtgttcaagttgcgcgccctgtcgcaccgccgggcggataccctgggagcccttctttcatgggcggcgagaatcccgacgcgcaggatgatgaacaccatggagacgttccctcgagcgacgagcagcctggcaatggagacgacgattttgacgagagcgacatgaacgagagcgaaagtcacgacgaccaagacggagggaccgagggcaacatcaccgaaagcaccgatagcggcagtatcgactggactcgattcgcctatgtccagtac…	GT8.hmm	1e-22
110	106	14663	g3152	#N/A	atggaagacgccgcattcaccgtcgacgccctcaacgcgagcggcaagactccctcgcacccatactacccattgaacgcccccctcgcgcactatgctgccaactcgctctcctcgcccgtcctcgtggcctcgttcgtcgcgggatccttggccatctttgccgtgacgctgctcctcatccagacgtcgggccggaagctgtccaaggttgcgacgggcacgacgctgtggtttgcgctctgcggatgcatccacctgttctttgagggctactttgccgtccactttgccgagctcgccgcccaggatcacatctttgcccagctctggaaggagtactccctctccgactcgcgctacctcacccgggactcgttcctcgtgtgcatggagggc…	GT8.hmm	1.8e-13
135	107	16967	g3920	g9447	atgccaccgcaactgcgccacctcgttgctgatgttcaacgtcccagtctggacaagcctcatcaccaatctcaactacctcccaggtctccttaccctcgaatactctctccgtgtcgccaagtcgcgataccccctcgtagccctctacaccgacccattccctccagaaggccatgcggccctgcatgcccgtaaaattccctcccagcgcataccctacctcctcccctcaaaaggtcacgactacacaaacgacccacggttctacgactgctggagcaagcttgcgcctttctccctgaccgagtatgaccgcattgtccagctcgactcagatatgctcgtcctgaggaacatggacgagctgatggatctcgaactggaccctccagctct…	GT8.hmm	5e-42
196	108	22382	g5725	g12841	atggccgcttcaggtccaggcggggagcaggtctatgctacgcttcttctgagcgactcctacctccctggcgccctggttctcgcccactctctccgcgatgctggaactaatcgcaagctggccgtgatggtcacactcgactcggtgtctgccgactccattacccagctcaaggcggtttacgactatatcttccccgtcccgcgcattcgcaatgacaacccggccaatttgtacctcatgaaccgtggcgatctgcattcagcttttacaaagatcaatctttggaagctcacgcagttctccaagattgtctacatcgacgccgatattgtcgcataccgggctccagaagagctcttcgatatcacccatccattttccgccgcacccgat…	GT8.hmm	1.8e-42
270	109	28679	g7824	#N/A	atgatggcccatgccgttgaccaagactggataccagaaggcctccttcagacgcttgaagcaatctggccatctgttagccctgagggcttggcttttgacgctgacccggccaagcccaggctgctggatgacttgaagagcgatgagtgcgaccatcgaaattggtttctagacagttggagttctctgtgcaccgccagcgtggacgaagatctaccctcgacgcccgacccaagctctcccagcgaaacgcaaagcatctggacttgttcttcgctcaccagttccggggcccccgacctcaccttcgaacccgggtcaccggcagaatcggaaggctctttcgacatggttttgactcgagaagataatccctatgatgacgcaataacggca…	GT8.hmm	6.1e-22
368	110	35264	g10019	g4386	cacgcctacgttttttacgcgaccgacgatacatatgcctgctctgttttggtcaatgtccatatcctgagggcgacacacgagacaaaacgacgcatcattgtcctggtatccaaagatgtctcgtccgagtatcacacttccttcaagtccctcagcgcagaggtgattcagcaaaaacccatgagccttcatcccgaagccaacaaaaactacaaaaactcgttgctcaagctcgaggctttcaggctgcccgagattgaccccagtctcaagcgtcttttggtggtcgagggcgatcaactcgtcttgaaagatctcgatcatcttttcgacctgccgccagcagacatctacgccccaaaagcttattggctgcgggatgaactcttcagcagc…	GT8.hmm	3.4e-23
533	111	44081	g12958	g9838	atgggaagcattcaggaagcaagcaaagtatgggccaccttggtcacaaatctcaactatctccccggcgttttgaccctggagcactgtctccgccgggtcgggacagaacatccctttgtcgttctttataccgatgccttccccgatgctggtcgccaagccttgaaggacaggggtatcgctatgacaagggtccctgaactcactccttcaaatccccaagactacggcgccgactcccgcttcagcgatacctggaccaagctggcggtcttttcccttacggattatgaacgtattgtcctgctcgactcggacatgctggtgcttcagaatatggacgaactgatgaagttggagctcgatcacccgacagtgagccgagatgccagctca…	GT8.hmm	4.8e-44
87	112	13181	g2658	g6435	atgtggtcactcatgtcctttcgagcgtctcaacggcggcagctcttttcggttgctgccctcgtcttctttcttttctgcgcctacactctacttcggataccacctggccaatcggggaggtaccaggtacagacacagagacaagaacaactaccaatacaaccacaatcgactccatcgccagaagaacaaggaagctccacacccaaggcagtccctgaatcagggacacaccccatcacgtacctcgtcaagaacgcacagcgcgagtttgaagaggtcaaggcccggcagtccaagtccctacaggaggcagttgccgagtaccgccggagatatggcatgccgccgccgcctcactttgacaagtggtatcagttcgccaaggacaacggg…	GT90.hmm	8.9e-79
106	113	14522	g3105	g8581	atggtcaagatgcttgcgcatggcttcaggtcacggcgcttcaccccctttgtgcgcttcgccgtcctcgccggcctcttcctcttcgccttttggactttgggctctcggcctccctctgtcgacattcccattcgacaacccgtgggcggaaagcccatcgccaacccaaaatctgctgataagcccgagactgtagcagaccccggcgtgaggggcgtccaccccatagacaaactcatccacgacgccggaaaatcgtacaaagcactcgtcgcgaaggaatcccacacccttgaagaggctgcccaagcctaccgccagcgccgcggccgtcaccctccccctgggttcgacaagtggttcgagtttgcgaaagccaacaacgccatcgttgtc…	GT90.hmm	4e-75
124	114	15767	g3520	g9022	cctggccctctcgcctcgtcttccgctacatcagcaccctcttcatcgtctgcttcgccatcacaaactacctactatggaccagcagccagggctgggacgtcaccgagccaaaggggcccgtcaccttgggccccaagcacccgattaagaagctcatggcggatgcacgcgcgcgccatgagagtcttctctcgaagcgcagtcacaacctccacgacgccgccgagcgctaccgcacccgccgcggccgtcacccgcctccgggcttcgacaagtggatcgaagccgccatggcctcggatgccgttatcgtcgaggactactttgatcgcatatacaaagacttgaccccgtactgggcgctcgacccccaaaccctcgctcgacgcgcatctg…	GT90.hmm	2.1e-64
276	115	29246	g8013	g2229	atgagagactcacatgcattttcaccagaaagcccccgtctatcgtcattccttgtatttctcctctccggcctcctctgctacggcgtgagctgcttcacaaagtggctgccaggtgcagatggacgtttcgccagacaccgtcgtgaggtgtctctgctagatggtgcagcggatgccgccctcaacggcccgagtgctcaccagccaaagcggccgcggcgtctctcgcttcctgttcttgttctctgcatcgttctgaggctggagatattccaccgtgtaaactaccagcagcaatgctcgactcccggtctagagtcctttctctgtgtcctcatctttgcgtacgagatattcaacacccgtcggaaatggggcttccctcccccagaagac…	GT90.hmm	1.4e-44
527	116	43784	g12859	g9740	atgcggacgtcagtcctcaaagccgttgacccccttgttgcattgtcagccgctgcgctcgcttcttcaaccctaaaagagcatctagcctcacgacgcccagagctctgttccgagctcatctgctgggtaacactcccagttctgatcaagaagatccatcggacaccccgaacagactccgaatctgccccttttggcgacctggagttccggacggcttcttcaggtctgaaatggatcgttgcggccggcatcgcagtggcttctttctatagggccgagtgtagtgccctcgccctctttaggtaccttggatgcaggtctcccaactccccaacgtcttgttcttgggttttctcccctctcattgaatcagcatggggcgtggctctggta…	GT90.hmm	4.5e-58
266	1	28376	g7723	g1887	atgaagtcttacactctcctttccctcctcccggcggttctggcctgcgccaaccccaagaccaacgagtgcgccaaggccgtcgccgccaacggctcttcgttctgctcgtccgtgagcgagacggccgagctcccctcgtgggcctcggcctgcagcaagaggaacctggccaaggagtgcgagtgccagtttgccgccggcggcgatgctcccgctcccgtctccgaggccgcggaggagcctgcccagactcaggcccctgctgctacaacgttcgctactgttgttgccccctcgtcggtggcttcgagtgcccctgtcgaggaggaggagcctgttgatgatgctcctgcttcttccgctgctggagactctccggctacttctgctgctgct…	PL1.hmm	7.8e-58
282	2	29963	g8252	#N/A	atgccctccctcttcaagaccctcctcgccgtcacggccctgctcccctccgccgtcctcggcgccctcccctccaaggccgagggtttcgcctcgtccaccacgggcggcggttccgcttcggccgtctaccccaagagcgcctccgagctcgtctcgtacctcggcgactcccaggcccgcgtcatctacctcgaccgcaccatcgactttaccggaaccgagggcaccgccaccgagacgggctgcgctccctggggcaccggctcccagtgccagctgtccatcaaccagaacggctggtgcgacaactaccagcccaacgccgaaaaggtgacggtcaagtacgacaaggccggcgtcctgggcatcaaggtcggctccaacaagagtctgatc…	PL1.hmm	9.4e-46
348	3	34478	g9757	g4113	atggctgagattcagcatccagcggtcgcggccgcgcccgtctttgacgtgcttggccctgctgtgaccgcacccgcgacgctggaccagcgcgatgttttcggtcgccaaaacaactttgattcctgcggttactactctctatcaagaaatgactgggctagctggcagtgcggcgagcctggcaactggaccaccacctgcaacaccatcggctcgcactttggctgcttcccgaccatctacacaacctgcagcaactcagctgacggttgcaacacaaacgacaagcgcgccctttgctgcaactcggattccacgtaccagtactgcgcgacaggcatcaagaccctcgaggacggcgacggcgaagaactatccgtgtatatttgcgcccag…	PL1.hmm	9.2e-47
391	4	36854	g10549	g4926	atgaagttcctcggtctcctcaacctcgtcgcgctcgtcagcgccgtcccgacccccaccgtcaaggacgaggccggcaacgtcctcaacaagcgcgcctccatcaccgagagctgcaacatcggctacgcctcgcagaacggcggcaccaccggcggcaacggcggctcggtcaccaccgtctcctccctcgcccagttcagctcggccgccgagtcctcgggcaagaaggtcatctacgtcaagggcaccatctcgggcgccaccaagatccgcgtcaagtctgacaagaccatcgtcggcgcctctggtgccaccctcaacggtgtcggtctgtacatcaacaagcagtccaacgtcatcatccgcaacctcgccatcaaggacgtcaaggccagc…	PL1.hmm	7.9e-60
421	5	39101	g11298	g7263	atgaagctctcactctctttgctcaccttggcggctgcctccgccgtgcaggctgctgttcctgcattccctggagctgagggctttggcaaggatgctgttggtggtcgcaatggcgaggtgtacaaggtgacgaacctcaacgattctggcaagggctcgctgcgagacgccgtgtccaagtccaaccgcatcgttgtgttcgaggtcggcggcgtcatcaagattactgaccgaatcgtcgtttccaaaaacgtctacattgctggtcagactgctcctggcggtggaatcgttgtgtacggcaacggctggtcattctccaacgccaacgatgccattgtgcgctacatcaccatccgcatgggcaggggcggaacctcaggcaaggacgccgtc…	PL1.hmm	2.4e-30
438	6	40007	g11600	#N/A	atgctcgcccaagtcgcgtctgtccttcttgccgctgcctctgtggcaactgctcagtctgtcgttggaaccgcctatggattcgcgaacggggtcactggtggtggtgatgctgcagctgccactcctgcttctgcagagcagctggcagagtggctctctgacgacaccgagcgcgtgattgtcatcgacaaagaatacgactttactggaactaccgcgaccgactcgggatgcgatcgaatcagctgcagctcctccaacggtggccagctgtacctcggcgacctctcttgtggaggtgaagacaacaccgctgtcagctccatcacctacgataccgccggaaacagccctctgcctgttggaagcaacaagagtatcatcagcagcaatggc…	PL1.hmm	7.3e-42
444	7	40073	g11622	g7597	atgaagctgtcctctgttttcgccactctgttggcaaccgtcgccgtcgcctcgcctgttgagcatgacgacgttttggtcaagagacagtccaaggaggcctgcagcgtcggctactgcacccagaacggaggaactactggtggtgctgctggagagaccgtcaccgtgacctctgttgacgctctcgtcgaggctgccaagcgtgatgggcctctgaccatcgtcgtgtctggcaagctgtctggcgatactcgagtccgccctacgtccgataagaccattattggcgcgtctggaagctctctcactggcgtcggaatttacgttcgccggcagaagaatgtcattattcgcaacatgaagattgccaaggttgatgctagcaacggcgatgct…	PL1.hmm	4.2e-60
476	8	41351	g12048	g8020	atgatcgacaggacctgggacttccgcaactcagagggcaccaccaagggacggtgctgcagcgacaagtcgaccaccgtgtgctccggaggcacctccaagggccagctctggatccaggacacgtgcgcgtcgcccaacacctgggccgactgcacgtacgacaatgcggctaagaagcccatcgacctgggaagcaataagagcatcgtgggcgtcggaagcaagggcgtcattgtcggcaagggattccgcatccgcggcggcgcaaagaacgtcatcatccagaacatccacattaccaacctcaacccgcagtacgtctggggtggtgatgccatcaccctcgacggcgccgacaaggtctggatcgaccacaacaagttctccctcatcggc…	PL1.hmm	1.8e-54
596	9	47309	g14034	g12475	atgcagctgcttcgcttcctctttgtcgccgggcttgccgttgcgtctcccggtccctctctgtatcgcagggctgcggctactgatacctgcaccattggatactgcacacagaatggcggaactaccggaggatcgggcggaaagcaagttaccgtcagcagcctcagcgaactaactgctgcggccagcgctgacggtgctgccatcatctttgtccagggcagcatctcaggtgccgccaaggttcaagtcacgtcaaacaagtccattattggcaagacgggcagctctcttactggcatcggcctcaccatcaatggacaaaagaacgtcattgtccgcaacatgaagatctccaaggtcgagaatgcctacggtgatgccatcaccatccaa…	PL1.hmm	8.9e-56
601	10	47576	g14123	g13284	atgaatctcaagttggcactcttctgtctctttgcgagtttctccctcgccttcccttcagactacctcaagctcgcaacctggggcatcgaaggctatgccaaagacaaccccatcggcgtcaccacgggtggcaaaggcggcaagaccaccgtcgtgtcgactgccgaacagctcgtcgctgccgttgctggcactacccccaagatcgtgagggtcaagggcaagatcaccctgccctcgcgtctcaaagtcggctctaacacctcactgactggcgttggtgcttctgcccatatcactggcgctggtgtcgacgtctttcacggcgacaatgtcattcttcagaatcttaagattagtcatattctcgacaatgactgtatcactattcggaat…	PL1.hmm	6.1e-19
602	11	47579	g14124	g13285	atgccggatggtcaaattgatgtgattcgcgggtctgatttcattacaatatcgtggaactacttccacgatcactggaagtcctctctcgtgggcaacgacgcgactttccgagacctcgactttggccacctccacatcacataccaccacaactactggagaaacatgggaactcgtggccctgcaggccgctttggccatcagcacatctacaacaacctgtacgaagacttcctgtaccaggccatccattcccgctccgacaaccaagtgttggttgagggcaacgtcttccggggcaacacgagcgaggctctgagcacctatggccttgtcataccgatggactctcccaacacttgcacctgtggtgacgaggaattggacgggttcgcg…	PL1.hmm	3.8e-32
494	–	42212	g12335	g8312	atgttctcctcttgcctcgttctcgtgtcgtcgctcgtggccggcgcgtttgccgctgctcggacctcagctcccagcggtgccattgtcgttggtgacggcggcgacttctcttcgattcaggaagccgtcaactccatttctggctccgactctgtcattttcgtccaacctggaacctacgaggagcaggttctcatccccgactctgtgggagccctcaccatctacggatacaccgaggatgaccaggattactccaagaaccaggtcactctcactcacagcctcggcgccgacgaggctggaaacaatgactcttctggtaccctgcgggccaagaacaacggcctcaaggtgtacaacatcaacgtcgccaactctcggggccaaggtatc…	PL1.hmm	1.5e-48
515	12	43265	g12686	g9569	atgaagctgatcaacaccatcgccgccgccctggcgctctcccccctctccgtctccgccgagcgcaagttctacaacggaggcaacctcaacggctgggactacatccgcaaggaaaacaaaggcaccgtcgaggcagtcaccaacgtcgcctacaagggcggcaacgccatcaagatgacgcagacctacacccccggctacaccggccgctaccactccgaggtcgaccacaaccagggctacaagcgcggcgacgagctcttctacggcttcgcattccgcctctcggacaagtgggagtttcagccccagtcgtacaacctggcccagttcatcgccaaccgccccggcgccagctgcggcgacgacgactggatgccctcgtcgatgctctgg…	PL20.hmm	6.4e-114
510	13	43070	g12621	g9502	atggccgcctctatctcgtccctctgcggttccctccagacctcgaccgcccgcgcaatcgatgctctccgcggcttcgtcatctactacccctcggcccgcctggaccttgcggcgctctcacgcgagctcgccgagctccagatggtcgctcgcctgctgcaccacaatgccgaggctctcgacacaggcgccgcgaccctccccgcacgcctcgaggctgcgctgaggggcgtcattgaaaaggccggcgccctcttggaggagacggatgatgcgctagatgctgggaggaagccagaggacaggaccccgacttggctggagcacacggctgagaggctgctgccgctgagtggattggccgcgagcttgagaattgccatgaatcttggattg…	PL22.hmm	0.00031
123	14	15758	g3517	g9019	atgcgaaccgctacccttcttgcagttgccaaccttggcacggcctttgctgccgtccagatctacggccagtgtggtggaggtgctttcaccggagagaccacctgcgccgagggctctacctgcgttgagcacaatgagtggtacagccagtgtatccctggtggtggctctgactctggctctggctccaaccctcccgtccaggaggttgacgtgaccgagggtgtcgaggtccctgagtctactgaggctcctgctgctgaggctcctgctgctgaggctcctgctgctgaggtttcctctgttgaggataatgaggaggagaacaacaacgaggaggagagctctcccgcagagacaatcgccccggttgtcccctcgcagcccgccgaggag…	PL3.hmm	3.3e-73
150	15	18125	g4306	g10591	atgaaggtctcaactctcgccgttgcggccgccagcctgctccccttggccatggcctgcctcggatacaccggcggcgtgcccacgcccaccgaccacatctccaaggacaaagtcatcgaggtcaaggccggccaggtctttgacggcaagtgggccaagtacgaccgcggctcgggagcctgcaaggggcagaaggagggcgattacaaggacgccgtgttcctgctcaatgagggcgctactctgaagaatgtcatcatcggcaaggaccaggctgagggtgttcactgcaagggacactgcaccctcgagtttgtctggttcgaggacgtctgcgaggatgccatttctattaaagaagacaaggccggcaaagagtcctggatcatcggcgga…	PL3.hmm	5.2e-80
263	16	28235	g7676	g1842	atgaagacctccgctctcattctcgccgccatcagcggcgcttctgccgtcaccaccacccttcccgcttccgctggtgtcagcaacgttcccactgccatccccgtcctcaagggaaagagctacgatggtggcatgaagcgtttcgagcgcaaccccagcacttgcgagggtcagaacgagaccggcgagaaggctgcctccttcgttcttgaggaaggcgccactctctccaacgtcattatcggtgcctcctccggtgagggtgtccactgcaagggcgcttgcaccctgaacaacgtctggtgggccgatgtctgcgaggacgccgccaccttcaagcagaagagcggaacctcgaccgtcaacggcggcggcgccttcaaggcctcggacaag…	PL3.hmm	2.8e-72
304	17	31034	g8609	g2881	atggcggcctctctggcccttggcaactttgccaacgccatgcctgctcctccccaggtcaccaaggcccccaaggccgacctctccaagcgccagcagcccgaggctgccggctccagcgttctcgatgctcccatgaccattgccgccggcgagacctttgacggcaacaacgtcatgtacgaccgaggtgtttcctgctctggccaggccgagggcggcagctctgacgccgtcttcatcctcgaggccggcgcttcgctctccaacgtcatcatcggccccaaccaggctgagggtgtccactgcaagggtggctgcaccatcaccaacgtctggtgggacgaggtctgcgaggatgccttcaccatcaaggagcaggctgacggcgagaccacc…	PL3.hmm	1.5e-72
305	18	31097	g8630	g2899	atgtcctcccttcgaaagtctctcgtcactctggccttggccatgcccctcgccctggcatgtgtcgccaagaacgccattcccgaagccaccgagaccatctccaacaccgagcccattgaggtggccgccggtgaggtctttgacggcaagggagctcgttacgaccgcggagctggcgcctgcaagaaccaggaagaaggaggtcaggctgataccgtctttatccttcgcgagggcgctactctccgcaacgttattatcggccctgatcagcacgagggtgtctactgtattggcggtggctgcaccattgagaacgtgtggttcgaggacgtctgcgaggatgccatttccatcaaggaggatgctgccggaacgacgaccaacattatcgga…	PL3.hmm	2e-70
445	19	40076	g11623	g7598	atgaagacttctgtgctcttgtccctcctccctgtgctcgcccattccgccgtcattgggccacgtcagtctcagactggtgacggcaagcaaggcgaaagtgactctactcaaggagacattggccaacggccgcctccacgcttcccgttccccatcaccaagttccctgtcgccaaggagacagtggtccttcagaatgccaagtacatcatgcctggcgaggtttttgatggtgagatgaagcgttacgagcgtcctgaaggcagttgcaatgagcaggctgagggcactgacgccgatgctgtcttcaacctgatgccaggggcaaccatccgaaacgtgatcatcgggaagcaccaggcagagggcatccatgctctaggtgatgcttgggta…	PL3.hmm	1.2e-66
458	20	40547	g11780	g7750	atggtcatcgctgggctctttgcctctgccgctatcgccacccctcagggcagcatcacccccaacaccatgggagccctcgagaagcgtgcctcgttccccatccccgcctccaagggttccgtcacctacaagtcggcccagactgtcaagggcactttcgacggcaagatgaagacgtacggccgtggtgtcaagtgcaccggccagaaggagggaggcgacaaggatgccgttttcatcctcgagaacggagctaccctcaagaacgtcatcatcggcgctgatcaggttgagggtgtccactgcaagggctcttgcactatcgagaacgtctggtggaagaaggtctgcgaggatgccctcagcctcaagggtgacggtaacgctcttgtcaag…	PL3.hmm	1.2e-71
486	21	41897	g12230	g8207	atgcattctgccagccttgtttctctcatcgccgccctccccgcggccatggcttgcctaggctacgacggcggcctcccgacggcaaccggctccaagtccctgagcgcacctcagtacatcaaggccggcgagacctttgacgctggttgggtcaagtacgaccgtggacagtcttgcactggccagagcgagggcggcgaggctgacaccgtcttcgtcctccaggagggcgcaaccctccgcaacgtcatcatcggcgccaaccagaaggaaggcgtctactgcctcggagcctgcaccctcgagtacgtctggtttgaggacgtctgcgaggacgccatctcgatcaagggcgacggaaccgccaacatcatcggtggaggagcctacaaggcc…	PL3.hmm	9.2e-75
551	22	44963	g13252	g10135	atgcacgctcccagcatcttcactctcctcaccgccctccccgcggccatggcttgcctcggctacaccggcggtgttcccaaggccactggcagcaagtctctgaaggagcccaagaccctcaagaagaacgaggtctttgacgccggctgggtccgctacgaccgtggcgtcaagtgcactggccagaaggagggtggttccaaggatgccgtcttcatcctcgaggagggcgccactctccgcaacgtcatcatcggtgccaaccagcgcgagggtattcactgcaagggctcttgcaccatcgagtttgcctggttcgaggatgtctgcgaggatgccatctccatcctgggcagcggcactgccaacattattggcggcggtgcttaccacgcc…	PL3.hmm	1.6e-74
599	23	47525	g14106	#N/A	atgaagttcaccactgccctcgtcgccgccctcgtcggcacctcttctgcggccgtcaccaaaactctgcccaagtctgctggtgttacttccttccccactgctgttcctgtcaagggcaagtacgatggtggcatgaagcgattcgagcgaaacccttctgtctgccaggaccagaaggagactggtgagaaggacgccatgttcattcttgaggacggtgccaccctctccaacgtcatcatcggcaagtcccaggccgagggtgttcactgcaagggaacttgcaccctcaacaacgtctggtgggccgatgtctgcgaggacgccgtcactctcaagcaaaagagcggtacctcttatatcaacggcggcggtgctttccacgcctccgacaag…	PL3.hmm	1e-74
35	24	8456	g1083	g1148	atggtaaacttcaagtatctcggtgccctcctcagcaccgccgcgccggctctggcagcctttggcgctaccgagtcgggcaacaacctggtcgtcgactctggcaattccaacggcttctccatcaccgtcagcaagaaggactgctccatcaactcgatcaagttccgcggcaccgagtaccagtacaagtcgcagacctcccacatcgcctctggcctcggctcggcctctgtctcgtacaccacgattagcaacaagtatgtcaaggtcacctgcaccgccagcagcagcgactttgctctcacccactactacgtcgtccagaacggccagagcatcgtctacatggccaccgacacaaagtccgagcccaagattggcgagctccgctacatc…	PL4.hmm	3.1e-133
143	25	17423	g4072	#N/A	atgaagttccccagcgtatcacttgtcgcattgctgcttcaggcgcctcaatgggtgaccgcagctctcaaggcaaccgaatctgacactgagctggtcatctccaacgaccgcctctatgctgccgttcagaagcccggtggctccatcgtgaagctcacgctggatgggacgaacctcttgggcacgaggtcggggtccaccggccagggcccgtacctcgactgctactgcacgcccaagggattctggacgcccggcaccatgacgcccaagtacaagctcttcaagggcaaggacgcgggcggcaaggactacggcggcatcatgatggccgacacgtacaccgagacgggccaggtgctggagcagtactggttcctgagggacggcgagacg…	PL4.hmm	2.9e-167
301	26	30923	g8572	g2844	atgtggaccccctccctcacgcaccttgccctgatatctgggctcgtgggtttctcccaggcgaccttgaacgctcaggagaactctacacatatctctctttccaacgatcggcttgatgtggttttggcaaaatcgactgggcacatcatcgatgtcgtgcttgatggtcaggatctgcttgggccgcaagacggtaacaagggcaaaggaccatatctggattgctcctgtatccccacgggcttctggacaccgggaagctctgcacagctcaagcttctcaacggcacagactccactggaaccgactatgcgggaattgtcatgagcgatacctacaagtctacgaaccagacactgtcacagtacttctttctccgagacggcgagactggc…	PL4.hmm	7.1e-167
585	27	46490	g13761	g11407	atggatcgagccggtcaccaagtgccagccggcttcccgcccatgggccatggtgcgagccctgggggtttgttctctcacacacaaggcctgagcaaagaaaccttttggacttgtattctcatgcctgttttttccatgatcattgtcctcttacgcgtttggacgagcaagagaatcgtcaacaagtggcacgtcgatgacactctgattattcttgctacgatctttgccgtcttgttttcagcagtttctgctatgaatacccgtcttggtgcaggagaccacatctggaatgttgacccgagggaggtggagatacttctcaagagtaccaaatggggtggccttcctgtcttcaacattgctacagttttcatcaaggcctcggttttggcc…	PL4.hmm	5.3e-84
365	28	35135	g9976	g4339	atggccttcctcaagcttaccccgactcttctcctggctatcctcagcggagcctcggccaaggacatctttgtgtcgcccaccggctctggatctggctcccttgacgccccctatggctctatccagtctgctgtgaacgcagccaaggctggagacaccatttacctgcgcaagggtacctatgctcccaaggccaacatccagttcaagaccagcggaagccagggttcgcccatcactgttcgaccttatcagagcgaaaaggtcatcattgatggtgagaacatgcctggcacacccaaggctctggacgaggctctgcccaacggcgagcgaggcatcttccacatccagaatgccaactactggtccttctacaacctggaactgatcaat…	PL9.hmm	3e-109
